# Supplementary material for: A new species and range extensions for three other species of pebblesnails (Lithoglyphidae, Fluminicola) from the upper Klamath basin, California–Oregon
Source: Zookeys. 2019 Jan 3;(812):47–67. doi: 10.3897/zookeys.812.29205 (PMC6328529; doi:10.3897/zookeys.812.29205)
Supplement: XML Treatment for Fluminicola klamathensis [file zookeys.812.29205-treatment1.xml]

<!DOCTYPE tp:taxon-treatment
  PUBLIC "-//TaxonX//DTD Taxonomic Treatment Publishing DTD v0 20100105//EN" "tax-treatment-NSO.dtd">
<tp:taxon-treatment xmlns:tp="http://www.plazi.org/taxpub"><tp:treatment-meta><kwd-group><label>Taxon classification</label><kwd><named-content xmlns:xlink="http://www.w3.org/1999/xlink" content-type="kingdom">Animalia</named-content></kwd><kwd><named-content xmlns:xlink="http://www.w3.org/1999/xlink" content-type="order">Annulatascales</named-content></kwd><kwd><named-content xmlns:xlink="http://www.w3.org/1999/xlink" content-type="family">Annulatascaceae</named-content></kwd></kwd-group><mixed-citation publication-type="journal"><person-group><name><surname>Liu</surname><given-names>Hsiu-Ping</given-names></name><name><surname>Hershler</surname><given-names>Robert</given-names></name></person-group><article-title>A new species and range extensions for three other species of pebblesnails (<tp:taxon-name><tp:taxon-name-part taxon-name-part-type="family">Lithoglyphidae</tp:taxon-name-part></tp:taxon-name>, <italic><tp:taxon-name><tp:taxon-name-part taxon-name-part-type="genus" reg="Fluminicola">Fluminicola</tp:taxon-name-part></tp:taxon-name></italic>) from the upper Klamath basin, California–Oregon</article-title><source>Zookeys</source><day>3</day><month>1</month><year>2019</year><volume>2019</volume><issue>812</issue><fpage>47</fpage><lpage>67</lpage><pub-id pub-id-type="doi">10.3897/zookeys.812.29205</pub-id></mixed-citation></tp:treatment-meta><tp:nomenclature><tp:taxon-name>
                <tp:taxon-name-part taxon-name-part-type="genus" reg="Fluminicola">Fluminicola</tp:taxon-name-part>
                <tp:taxon-name-part taxon-name-part-type="species" reg="klamathensis">klamathensis</tp:taxon-name-part>
                <object-id xmlns:xlink="http://www.w3.org/1999/xlink" content-type="zoobank" xlink:type="simple">http://zoobank.org/CC65E345-A320-4B5D-A267-EAF676F7B950</object-id>
              </tp:taxon-name><tp:taxon-authority>Liu &amp; Hershler</tp:taxon-authority><tp:taxon-status xmlns:xlink="http://www.w3.org/1999/xlink" xlink:type="simple">sp. n.</tp:taxon-status><xref ref-type="fig" rid="F5">Figures 5</xref><xref ref-type="fig" rid="F6">, 6</xref><xref ref-type="fig" rid="F7">, 7</xref><xref ref-type="fig" rid="F8">, 8A</xref></tp:nomenclature><tp:treatment-sec sec-type="Types" id="SECID0EWYAE"><title>Types.</title><p>Holotype, USNM 1144499 (a cleaned shell), Lost River at Stukel Bridge, Klamath County, Oregon, <named-content xmlns:xlink="http://www.w3.org/1999/xlink" content-type="dwc:verbatimCoordinates" xlink:type="simple"><named-content content-type="geo-json" specific-use="{&#34;type&#34;:&#34;Point&#34;,&#34;coordinates&#34;:[-121.661700,42.082500]}" id="NCID0E6YAE" xlink:type="simple">42.0825N, 121.6617W</named-content></named-content>, 10/5/1997, Terrence J. Frest and Edward J. Johannes. Paratypes, USNM 1468970 (a large series of dry shells and alcohol-preserved specimens), from same lot.</p></tp:treatment-sec><tp:treatment-sec sec-type="material" id="SECID0EEZAE"><title>Referred material.</title><p>OREGON. <italic>Klamath County</italic>: USNM 1207966, Lost River at Stukel Bridge, USNM 1144894, USNM 1469075, USNM 1469082, USNM 1469090, Wood River, south spring source (<named-content xmlns:xlink="http://www.w3.org/1999/xlink" content-type="dwc:verbatimCoordinates" xlink:type="simple"><named-content content-type="geo-json" specific-use="{&#34;type&#34;:&#34;Point&#34;,&#34;coordinates&#34;:[-121.977500,42.737200]}" id="NCID0EPZAE" xlink:type="simple">42.7372N, 121.9775W</named-content></named-content>), USNM 1469072, USNM 1469077, USNM 1469078, USNM 1469080, Tecumseh Spring (<named-content xmlns:xlink="http://www.w3.org/1999/xlink" content-type="dwc:verbatimCoordinates" xlink:type="simple"><named-content content-type="geo-json" specific-use="{&#34;type&#34;:&#34;Point&#34;,&#34;coordinates&#34;:[-121.943200,42.642400]}" id="NCID0EXZAE" xlink:type="simple">42.6424N, 121.9432W</named-content></named-content>), USNM 1144346, USNM 1190088, Camporee Spring (<named-content xmlns:xlink="http://www.w3.org/1999/xlink" content-type="dwc:verbatimCoordinates" xlink:type="simple"><named-content content-type="geo-json" specific-use="{&#34;type&#34;:&#34;Point&#34;,&#34;coordinates&#34;:[-122.061400,42.430800]}" id="NCID0E6ZAE" xlink:type="simple">42.4308N, 122.0614W</named-content></named-content>), USNM 883517, USNM 1144348, USNM 1190089, USNM 1207965, USNM 1225874, Harriman Spring, outflow of main spring (<named-content xmlns:xlink="http://www.w3.org/1999/xlink" content-type="dwc:verbatimCoordinates" xlink:type="simple"><named-content content-type="geo-json" specific-use="{&#34;type&#34;:&#34;Point&#34;,&#34;coordinates&#34;:[-122.100900,42.467300]}" id="NCID0EH1AE" xlink:type="simple">42.4673N, 122.1009W</named-content></named-content>), USNM 1469076, USNM 1469086, Big Springs at Bonanza (<named-content xmlns:xlink="http://www.w3.org/1999/xlink" content-type="dwc:verbatimCoordinates" xlink:type="simple"><named-content content-type="geo-json" specific-use="{&#34;type&#34;:&#34;Point&#34;,&#34;coordinates&#34;:[-121.400400,42.198200]}" id="NCID0EP1AE" xlink:type="simple">42.1982N, 121.4004W</named-content></named-content>), USNM 1469074, USNM 1469088, Lost River, below Harpold Dam (<named-content xmlns:xlink="http://www.w3.org/1999/xlink" content-type="dwc:verbatimCoordinates" xlink:type="simple"><named-content content-type="geo-json" specific-use="{&#34;type&#34;:&#34;Point&#34;,&#34;coordinates&#34;:[-121.453000,42.170200]}" id="NCID0EX1AE" xlink:type="simple">42.1702N, 121.4530W</named-content></named-content>).</p></tp:treatment-sec><tp:treatment-sec sec-type="diagnosis" id="SECID0E31AE"><title>Diagnosis.</title><p>A large <italic><tp:taxon-name><tp:taxon-name-part taxon-name-part-type="genus" reg="Fluminicola">Fluminicola</tp:taxon-name-part></tp:taxon-name></italic> (shell height, 6.5–8.4 mm) with a subglobose to ovate-conic shell often having an eroded spire. <italic><tp:taxon-name><tp:taxon-name-part taxon-name-part-type="genus" reg="Fluminicola">Fluminicola</tp:taxon-name-part><tp:taxon-name-part taxon-name-part-type="species" reg="klamathensis">klamathensis</tp:taxon-name-part></tp:taxon-name></italic> is readily distinguished by its penis, which does not gently taper along its length as in other congeners, but instead abruptly narrows distally and has a well demarcated, short filament. This new species is further differentiated from closely similar and frequently sympatric <italic><tp:taxon-name><tp:taxon-name-part taxon-name-part-type="genus" reg="Fluminicola">F.</tp:taxon-name-part><tp:taxon-name-part taxon-name-part-type="species" reg="modoci">modoci</tp:taxon-name-part></tp:taxon-name></italic> in its generally darker colored shell periostracum, broad central cusps on the central and lateral radula teeth, very short outer wing of the lateral teeth, small number of cusps on the inner and outer marginal teeth, light pigment on the dorsal surface of the penis, large core of internal dark pigment in the distal section of the penis, and the fairly large seminal receptacle.</p></tp:treatment-sec><tp:treatment-sec sec-type="description" id="SECID0E62AE"><title>Description.</title><p>Shell (Fig. <xref ref-type="fig" rid="F5">5A–F</xref>) subglobose to ovate-conic, spire often eroded in large part, whorls (in specimens having a complete spire), 4.25–4.5. Teleoconch whorls low to medium convex, sometimes weakly shouldered. Aperture pyriform; inner lip complete, variably thickened, broadly adnate to parietal wall; columellar shelf narrow or extending over much of umbilical region. Outer lip thin, prosocline. Umbilicus absent or a narrow slit, umbilical region sometimes excavated. Shell white, periostracum brown, fairly thick, sometimes covered with black deposits. Shell measurements and whorl count data are summarized in Table <xref ref-type="table" rid="T2">2</xref>.</p><fig id="F5" position="float" orientation="portrait"><label>Figure 5.</label><caption><p>Shells of <italic><tp:taxon-name><tp:taxon-name-part taxon-name-part-type="genus" reg="Fluminicola">F.</tp:taxon-name-part><tp:taxon-name-part taxon-name-part-type="species" reg="klamathensis">klamathensis</tp:taxon-name-part></tp:taxon-name></italic>, sp. n. <bold>A</bold> Holotype, USNM 144499 <bold>B, C</bold> USNM 1469076 <bold>D</bold> USNM 1469078 <bold>E</bold> USNM 1144346 <bold>F</bold> USNM 1144894. Scale bar: 1.0 mm.</p></caption><graphic xmlns:xlink="http://www.w3.org/1999/xlink" xlink:href="zookeys-812-047-g005.jpg" position="float" orientation="portrait" xlink:type="simple" id="oo_254283.jpg"/></fig><table-wrap id="T2" position="float" orientation="portrait"><label>Table 2.</label><caption><p>Shell parameters for <italic><tp:taxon-name><tp:taxon-name-part taxon-name-part-type="genus" reg="Fluminicola">F.</tp:taxon-name-part><tp:taxon-name-part taxon-name-part-type="species" reg="klamathensis">klamathensis</tp:taxon-name-part></tp:taxon-name></italic>. Measurements are in mm.</p></caption><table id="TID0ETFAE" rules="all"><tbody><tr><td rowspan="1" colspan="1"/><td rowspan="1" colspan="1">
                        <bold>WH</bold>
                      </td><td rowspan="1" colspan="1">
                        <bold>SH</bold>
                      </td><td rowspan="1" colspan="1">
                        <bold>SW</bold>
                      </td><td rowspan="1" colspan="1">
                        <bold>HBW</bold>
                      </td><td rowspan="1" colspan="1">
                        <bold>WBW</bold>
                      </td><td rowspan="1" colspan="1">
                        <bold>AH</bold>
                      </td><td rowspan="1" colspan="1">
                        <bold>AW</bold>
                      </td></tr><tr><td rowspan="1" colspan="8">Holotype, USNM 11444996</td></tr><tr><td rowspan="1" colspan="1"/><td rowspan="1" colspan="1">4.50</td><td rowspan="1" colspan="1">7.07</td><td rowspan="1" colspan="1">5.43</td><td rowspan="1" colspan="1">5.78</td><td rowspan="1" colspan="1">4.32</td><td rowspan="1" colspan="1">3.93</td><td rowspan="1" colspan="1">3.43</td></tr><tr><td rowspan="1" colspan="8">Paratypes, USNM 1468970 (<italic>N</italic> = 5)</td></tr><tr><td rowspan="1" colspan="1">Mean</td><td rowspan="1" colspan="1">4.40</td><td rowspan="1" colspan="1">6.68</td><td rowspan="1" colspan="1">5.53</td><td rowspan="1" colspan="1">5.53</td><td rowspan="1" colspan="1">4.27</td><td rowspan="1" colspan="1">3.94</td><td rowspan="1" colspan="1">3.38</td></tr><tr><td rowspan="1" colspan="1">S.D.</td><td rowspan="1" colspan="1">0.14</td><td rowspan="1" colspan="1">0.52</td><td rowspan="1" colspan="1">0.48</td><td rowspan="1" colspan="1">0.36</td><td rowspan="1" colspan="1">0.30</td><td rowspan="1" colspan="1">0.38</td><td rowspan="1" colspan="1">0.25</td></tr><tr><td rowspan="1" colspan="1">Range</td><td rowspan="1" colspan="1">4.25–4.50</td><td rowspan="1" colspan="1">6.10–7.12</td><td rowspan="1" colspan="1">4.93–6.10</td><td rowspan="1" colspan="1">5.12–5.81</td><td rowspan="1" colspan="1">3.93–4.58</td><td rowspan="1" colspan="1">3.51–4.39</td><td rowspan="1" colspan="1">3.06–3.68</td></tr></tbody></table></table-wrap><p>Operculum (Fig. <xref ref-type="fig" rid="F6">6A–C</xref>) as for genus; muscle attachment margin little thickened on inner side; rim sometimes present on inner side near outer edge (Fig. <xref ref-type="fig" rid="F6">6B</xref>). Radula (Fig. <xref ref-type="fig" rid="F6">6D–H</xref>) as for genus; dorsal edge of central teeth concave, lateral cusps 2–5, hoe-shaped; basal cusp 1–5. Lateral teeth having 2–4 cusps on inner side and 3–5 cusps on outer side; outer wing slightly longer than length of cutting edge. Inner marginal teeth with 11–19 cusps, outer marginal teeth with 11–22 cusps. Radula data are from USNM 144346, USNM 1468970.</p><fig id="F6" position="float" orientation="portrait"><label>Figure 6.</label><caption><p>Opercula and radula, <italic><tp:taxon-name><tp:taxon-name-part taxon-name-part-type="genus" reg="Fluminicola">F.</tp:taxon-name-part><tp:taxon-name-part taxon-name-part-type="species" reg="klamathensis">klamathensis</tp:taxon-name-part></tp:taxon-name></italic>, sp. n. <bold>A, B</bold> Opercula (outer, inner sides), USNM 1468970 <bold>C</bold> Operculum (inner side), USNM 144348 <bold>D</bold> Portion of radular ribbon, USNM 1468970 <bold>E, F</bold> Central teeth, USNM 144346, USNM 1144348 <bold>G, H</bold> Lateral teeth, USNM 1144346, USNM 1144348. Scale bars: 500 µm (<bold>A–C</bold>); 20 µm (<bold>D–H</bold>).</p></caption><graphic xmlns:xlink="http://www.w3.org/1999/xlink" xlink:href="zookeys-812-047-g006.jpg" position="float" orientation="portrait" xlink:type="simple" id="oo_254284.jpg"/></fig><!--PageBreak--><!--PageBreak--><p>Snout, cephalic tentacles grey or black, pigment light around eyespots; pallial roof, visceral coil usually light brown; foot variably pigmented dorsally, sole pale. Ctenidial filaments 33–36 (<italic>N</italic> = 5), broadly triangular. Glandular oviduct and associated structures shown in Figure <xref ref-type="fig" rid="F7">7A, B</xref>. Coiled oviduct circular, anterior arm kinked, posterior arm sometimes having small accessory pouches containing sperm. Bursa copulatrix large, ovate or globular, partly overlapped by albumen gland. Bursal duct narrow, much shorter than bursa. Seminal receptacle medium-sized, pouch-like, partly overlapped by albumen gland. Albumen gland having small pallial component. Capsule gland slightly shorter than albumen gland. Genital aperture a small, terminal pore. Penis (Figs <xref ref-type="fig" rid="F7">7C, D</xref>, <xref ref-type="fig" rid="F8">8A</xref>) large, base rectangular, often having a distinct, lobe-like swelling along inner edge distally (Fig. <xref ref-type="fig" rid="F7">7D</xref>); distal end of penis blunt, with short, narrow, filament. Distal section of penis having dense core of internal black pigment; dorsal surface pale or lightly pigmented. Penial duct near inner edge, narrow, nearly straight.</p><fig id="F7" position="float" orientation="portrait"><label>Figure 7.</label><caption><p>Reproductive anatomy, <italic><tp:taxon-name><tp:taxon-name-part taxon-name-part-type="genus" reg="Fluminicola">F.</tp:taxon-name-part><tp:taxon-name-part taxon-name-part-type="species" reg="klamathensis">klamathensis</tp:taxon-name-part></tp:taxon-name></italic> sp. n. <bold>A</bold> Female glandular oviduct and associated structures (viewed from left side), USNM 1225874 <bold>B</bold> Bursa copulatrix and seminal receptacle, USNM 1225874 <bold>C, D</bold> Penis (dorsal surface), USNM 1225874, USNM 1469090. <bold>Ag</bold> albumen gland <bold>Bu</bold> bursa copulatrix <bold>Cg</bold> capsule gland <bold>Cov</bold> coiled oviduct <bold>Dsr</bold> seminal receptacle duct <bold>Ga</bold> genital aperture <bold>In</bold> inner edge of penis <bold>Ou</bold> outer edge of penis <bold>Pd</bold> penial duct <bold>Pf</bold> penial filament <bold>Pw</bold> posterior wall of pallial cavity <bold>Sr</bold> seminal receptacle <bold>Vc</bold> ventral channel of capsule gland. Scale bars: 1.0 mm (<bold>A–C</bold>); 500 µm (<bold>D</bold>).</p></caption><graphic xmlns:xlink="http://www.w3.org/1999/xlink" xlink:href="zookeys-812-047-g007.jpg" position="float" orientation="portrait" xlink:type="simple" id="oo_254285.jpg"/></fig><!--PageBreak--></tp:treatment-sec><tp:treatment-sec sec-type="etymology" id="SECID0EMHAG"><title>Etymology.</title><p>The species name is an adjectival geographic epithet referring to the distribution of this pebblesnail in the (upper) Klamath River basin.</p></tp:treatment-sec><tp:treatment-sec sec-type="distribution" id="SECID0ERHAG"><title>Distribution.</title><p>Large, spring-influenced habitats in the <abbrev xmlns:xlink="http://www.w3.org/1999/xlink" xlink:title="upper Klamath River drainage" id="ABBRID0EXHAG" xlink:type="simple">UKL</abbrev>.</p></tp:treatment-sec><tp:treatment-sec sec-type="remarks" id="SECID0E2HAG"><title>Remarks.</title><p>We selected the Lost River at Stukel Bridge as the type locality because the pebblesnails in this population do not have apically eroded shells. However, we did not have suitably relaxed material from this locality for anatomical study and thus used specimens from Harriman Springs for this purpose.</p><p>The shells of <italic><tp:taxon-name><tp:taxon-name-part taxon-name-part-type="genus" reg="Fluminicola">F.</tp:taxon-name-part><tp:taxon-name-part taxon-name-part-type="species" reg="klamathensis">klamathensis</tp:taxon-name-part></tp:taxon-name></italic> and <italic><tp:taxon-name><tp:taxon-name-part taxon-name-part-type="genus" reg="Fluminicola">F.</tp:taxon-name-part><tp:taxon-name-part taxon-name-part-type="species" reg="modoci">modoci</tp:taxon-name-part></tp:taxon-name></italic> can be difficult to distinguish although the former usually has darker, thicker periostracum, and tends to be larger when found in sympatry. As noted above, these two species are most readily differentiated by the shape and pigmentation of the penis (Fig. <xref ref-type="fig" rid="F8">8</xref>).</p><fig id="F8" position="float" orientation="portrait"><label>Figure 8.</label><caption><p>Photographs of ethanol preserved, relaxed specimens of <italic><tp:taxon-name><tp:taxon-name-part taxon-name-part-type="genus" reg="Fluminicola">F.</tp:taxon-name-part><tp:taxon-name-part taxon-name-part-type="species" reg="klamathensis">klamathensis</tp:taxon-name-part></tp:taxon-name></italic> sp. n. (<bold>A</bold>) and <italic><tp:taxon-name><tp:taxon-name-part taxon-name-part-type="genus" reg="Fluminicola">F.</tp:taxon-name-part><tp:taxon-name-part taxon-name-part-type="species" reg="modoci">modoci</tp:taxon-name-part></tp:taxon-name></italic> (<bold>B</bold>) from the Wood River south headspring, showing the differences in penial morphology <bold>A</bold> USNM 1469072 <bold>B</bold> USNM 1144736. <bold>Pn</bold> penis. Scale bar: 200 µm.</p></caption><graphic xmlns:xlink="http://www.w3.org/1999/xlink" xlink:href="zookeys-812-047-g008.jpg" position="float" orientation="portrait" xlink:type="simple" id="oo_254286.jpg"/></fig><p>Sixteen (16) <abbrev xmlns:xlink="http://www.w3.org/1999/xlink" xlink:title="Cytochrome c oxidase subunit I" id="ABBRID0ELKAG" xlink:type="simple">COI</abbrev> and 13 <abbrev xmlns:xlink="http://www.w3.org/1999/xlink" xlink:title="cytochrome B" id="ABBRID0EPKAG" xlink:type="simple">cytB</abbrev> haplotypes were detected in <italic><tp:taxon-name><tp:taxon-name-part taxon-name-part-type="genus" reg="Fluminicola">F.</tp:taxon-name-part><tp:taxon-name-part taxon-name-part-type="species" reg="klamathensis">klamathensis</tp:taxon-name-part></tp:taxon-name></italic> (Suppl. materials <xref ref-type="supplementary-material" rid="S2">2</xref>, <xref ref-type="supplementary-material" rid="S3">3</xref>, respectively).</p><p>The “Tall pebblesnail” (also referred to as <italic><tp:taxon-name><tp:taxon-name-part taxon-name-part-type="genus" reg="Fluminicola">Fluminicola</tp:taxon-name-part></tp:taxon-name></italic> n. sp. 2) that was recognized by Frest and Johannes in their <abbrev xmlns:xlink="http://www.w3.org/1999/xlink" xlink:title="upper Klamath River drainage" id="ABBRID0EPLAG" xlink:type="simple">UKL</abbrev> contract reports (also see <xref ref-type="bibr" rid="B6">Frest and Johannes 1999</xref>) and subsequently included in the Northwest Forest Plan as a Survey and Manage species, corresponds to <italic><tp:taxon-name><tp:taxon-name-part taxon-name-part-type="genus" reg="Fluminicola">F.</tp:taxon-name-part><tp:taxon-name-part taxon-name-part-type="species" reg="klamathensis">klamathensis</tp:taxon-name-part></tp:taxon-name></italic>.</p></tp:treatment-sec><tp:treatment-sec><!--Section generated to contain objects referenced in tp:taxon-treatment.--><supplementary-material xmlns:xlink="http://www.w3.org/1999/xlink" id="S2" position="float" orientation="portrait" xlink:type="simple"><label>Supplementary material 2</label><p>Table 2</p><p>Data type: molecular data</p><p>Explanation note: Distribution of <abbrev xlink:title="Cytochrome c oxidase subunit I" id="ABBRID0E4MAI" xlink:type="simple">COI</abbrev> haplotypes. Exemplars used in the phylogenetic analyses are in parentheses.</p><media xlink:href="zookeys-812-047-s002.xlsx" mimetype="application" mime-subtype="vnd.openxmlformats-officedocument.spreadsheetml.sheet" position="float" orientation="portrait" xlink:type="simple" id="oo_254289.xlsx"/><permissions><license license-type="creative-commons-attribution" xlink:href="http://creativecommons.org/licenses/by/4.0/" xlink:type="simple"><license-p>This is an open access article distributed under the terms of the Creative Commons Attribution License (CC BY 4.0), which permits unrestricted use, distribution, and reproduction in any medium, provided the original author and source are credited.</license-p></license></permissions><attrib specific-use="authors">Hsiu-Ping Liu, Robert Hershler</attrib></supplementary-material><supplementary-material xmlns:xlink="http://www.w3.org/1999/xlink" id="S3" position="float" orientation="portrait" xlink:type="simple"><label>Supplementary material 3</label><p>Table S3</p><p>Data type: molecular data</p><p>Explanation note: Distribution of <abbrev xlink:title="cytochrome B" id="ABBRID0E6NAI" xlink:type="simple">cytB</abbrev> haplotypes. Exemplars used in the phylogenetic analyses are in parentheses.</p><media xlink:href="zookeys-812-047-s003.xlsx" mimetype="application" mime-subtype="vnd.openxmlformats-officedocument.spreadsheetml.sheet" position="float" orientation="portrait" xlink:type="simple" id="oo_254290.xlsx"/><permissions><license license-type="creative-commons-attribution" xlink:href="http://creativecommons.org/licenses/by/4.0/" xlink:type="simple"><license-p>This is an open access article distributed under the terms of the Creative Commons Attribution License (CC BY 4.0), which permits unrestricted use, distribution, and reproduction in any medium, provided the original author and source are credited.</license-p></license></permissions><attrib specific-use="authors">Hsiu-Ping Liu, Robert Hershler</attrib></supplementary-material></tp:treatment-sec><ref-list><ref id="B6"><mixed-citation xmlns:xlink="http://www.w3.org/1999/xlink" xlink:type="simple"><person-group><name name-style="western"><surname>Frest</surname><given-names>TJ</given-names></name><name name-style="western"><surname>Johannes</surname><given-names>EJ</given-names></name></person-group> (<year>1999</year>) <source>Field guide to Survey and Manage freshwater mollusk species.</source><publisher-name>United States Department of the Interior; Bureau of Land Management</publisher-name>, <publisher-loc>Oregon State office; United States Fish and Wildlife Service, Northwest Regional Ecosystems Office; and United States Department of Agriculture, Forest Service, Region 6, Portland, Oregon. BLM/OR/WA/PL-99/045+ 1792</publisher-loc>, <size units="page">117 pp</size>. <ext-link xlink:type="simple" ext-link-type="uri" xlink:href="https://www.blm.gov/or/plans/surveyandmanage/files/01-aquatic_guide.pdf">https://www.blm.gov/or/plans/surveyandmanage/files/01-aquatic_guide.pdf</ext-link> [2018-8-20]</mixed-citation></ref></ref-list></tp:taxon-treatment>
