# Supplementary material for: A new species and range extensions for three other species of pebblesnails (Lithoglyphidae, Fluminicola) from the upper Klamath basin, California–Oregon
Source: Zookeys. 2019 Jan 3;(812):47–67. doi: 10.3897/zookeys.812.29205 (PMC6328529; doi:10.3897/zookeys.812.29205)
Supplement: XML Treatment for Fluminicola fresti [file zookeys.812.29205-treatment2.xml]

<!DOCTYPE tp:taxon-treatment
  PUBLIC "-//TaxonX//DTD Taxonomic Treatment Publishing DTD v0 20100105//EN" "tax-treatment-NSO.dtd">
<tp:taxon-treatment xmlns:tp="http://www.plazi.org/taxpub"><tp:treatment-meta><kwd-group><label>Taxon classification</label><kwd><named-content xmlns:xlink="http://www.w3.org/1999/xlink" content-type="kingdom">Animalia</named-content></kwd><kwd><named-content xmlns:xlink="http://www.w3.org/1999/xlink" content-type="order">Annulatascales</named-content></kwd><kwd><named-content xmlns:xlink="http://www.w3.org/1999/xlink" content-type="family">Annulatascaceae</named-content></kwd></kwd-group><mixed-citation publication-type="journal"><person-group><name><surname>Liu</surname><given-names>Hsiu-Ping</given-names></name><name><surname>Hershler</surname><given-names>Robert</given-names></name></person-group><article-title>A new species and range extensions for three other species of pebblesnails (<tp:taxon-name><tp:taxon-name-part taxon-name-part-type="family">Lithoglyphidae</tp:taxon-name-part></tp:taxon-name>, <italic><tp:taxon-name><tp:taxon-name-part taxon-name-part-type="genus" reg="Fluminicola">Fluminicola</tp:taxon-name-part></tp:taxon-name></italic>) from the upper Klamath basin, California–Oregon</article-title><source>Zookeys</source><day>3</day><month>1</month><year>2019</year><volume>2019</volume><issue>812</issue><fpage>47</fpage><lpage>67</lpage><pub-id pub-id-type="doi">10.3897/zookeys.812.29205</pub-id></mixed-citation></tp:treatment-meta><tp:nomenclature><tp:taxon-name>
                <tp:taxon-name-part taxon-name-part-type="genus" reg="Fluminicola">Fluminicola</tp:taxon-name-part>
                <tp:taxon-name-part taxon-name-part-type="species" reg="fresti">fresti</tp:taxon-name-part>
              </tp:taxon-name><tp:taxon-authority>Hershler, Liu, Frest &amp; Hubbart, 2017</tp:taxon-authority><xref ref-type="fig" rid="F4">Figure 4H</xref><!--PageBreak--><tp:nomenclature-citation-list><tp:nomenclature-citation><tp:taxon-name>
                    <tp:taxon-name-part taxon-name-part-type="genus" reg="Fluminicola">Fluminicola</tp:taxon-name-part>
                    <tp:taxon-name-part taxon-name-part-type="species" reg="fresti">fresti</tp:taxon-name-part>
                  </tp:taxon-name><comment>–<xref ref-type="bibr" rid="B16">Hershler et al. 2017</xref>: 10–14, figs 4E–G, 5 (Diversion from Big Butte Springs through Butte Falls Hatchery, just south of Butte Falls–Fish Lake Road (Jackson County 321) and 0.16 km west of Butte Falls–Prospect Road (Jackson County 922), Jackson County, Oregon, <named-content xmlns:xlink="http://www.w3.org/1999/xlink" content-type="dwc:verbatimCoordinates" xlink:type="simple"><named-content content-type="geo-json" specific-use="{&#34;type&#34;:&#34;Point&#34;,&#34;coordinates&#34;:[-122.555100,42.538900]}" id="NCID0EAOAG" xlink:type="simple">42.5389N, 122.5551W</named-content></named-content>).</comment></tp:nomenclature-citation></tp:nomenclature-citation-list></tp:nomenclature><tp:treatment-sec sec-type="distribution" id="SECID0EIOAG"><title>Distribution.</title><p>North Fork Umpqua River drainage and Rogue River basin north of Little Butte Creek, Oregon (<xref ref-type="bibr" rid="B16">Hershler et al. 2017</xref>).</p></tp:treatment-sec><tp:treatment-sec sec-type="material" id="SECID0ESOAG"><title>Referred material.</title><p>OREGON. <italic>Klamath County</italic>. USNM 1144900, USNM 1469091, Harriman Spring, outflow of main spring (<named-content xmlns:xlink="http://www.w3.org/1999/xlink" content-type="dwc:verbatimCoordinates" xlink:type="simple"><named-content content-type="geo-json" specific-use="{&#34;type&#34;:&#34;Point&#34;,&#34;coordinates&#34;:[-122.100900,42.467300]}" id="NCID0E4OAG" xlink:type="simple">42.4673N, 122.1009W</named-content></named-content>),</p></tp:treatment-sec><tp:treatment-sec sec-type="remarks" id="SECID0ECPAG"><title>Remarks.</title><p>The Harriman Springs pebblesnails have small (shell height, about 4.0 mm), narrowly conical shells with convex whorls that well conform to <italic><tp:taxon-name><tp:taxon-name-part taxon-name-part-type="genus" reg="Fluminicola">F.</tp:taxon-name-part><tp:taxon-name-part taxon-name-part-type="species" reg="fresti">fresti</tp:taxon-name-part></tp:taxon-name></italic>; they also closely resemble this species in details of radula morphology. Radula: central teeth with 3–4 lateral cusps, 1 basal cusp; lateral teeth with 3–4 cusps on outer side, 2 cusps on inner side; inner marginal teeth with 23–28 cusps; outer marginal teeth with 28–36 cusps(USNM 1144900).</p><p>We sequenced only a single specimen of <italic><tp:taxon-name><tp:taxon-name-part taxon-name-part-type="genus" reg="Fluminicola">F.</tp:taxon-name-part><tp:taxon-name-part taxon-name-part-type="species" reg="fresti">fresti</tp:taxon-name-part></tp:taxon-name></italic> from Harriman Springs, which was collected during our first visit to this locality. Our subsequent collections from this site that were preserved in 90% ethanol for mtDNA analysis did not contain this species although a few specimens were found in one of the subsamples that had been prepared for anatomical study.</p><p>This new record extends the range of <italic><tp:taxon-name><tp:taxon-name-part taxon-name-part-type="genus" reg="Fluminicola">F.</tp:taxon-name-part><tp:taxon-name-part taxon-name-part-type="species" reg="fresti">fresti</tp:taxon-name-part></tp:taxon-name></italic> about 26 km eastward from the Rogue River headwaters.</p></tp:treatment-sec><tp:treatment-sec><!--Section generated to contain objects referenced in tp:taxon-treatment.--><fig id="F4" position="float" orientation="portrait"><label>Figure 4.</label><caption><p>Shells of <abbrev xmlns:xlink="http://www.w3.org/1999/xlink" xlink:title="upper Klamath River drainage" id="ABBRID0EKHAE" xlink:type="simple">UKL</abbrev><italic><tp:taxon-name><tp:taxon-name-part taxon-name-part-type="genus" reg="Fluminicola">F.</tp:taxon-name-part><tp:taxon-name-part taxon-name-part-type="species" reg="modoci">modoci</tp:taxon-name-part></tp:taxon-name></italic> (<bold>A–G</bold>) and <italic><tp:taxon-name><tp:taxon-name-part taxon-name-part-type="genus" reg="Fluminicola">F.</tp:taxon-name-part><tp:taxon-name-part taxon-name-part-type="species" reg="fresti">fresti</tp:taxon-name-part></tp:taxon-name></italic> (<bold>H</bold>) <bold>A</bold> USNM 1144454 <bold>B</bold> USNM 1144520 <bold>C</bold> USNM 1144942 <bold>D</bold> USNM 1144407 <bold>E</bold> USNM 1144966 <bold>F</bold> USNM 1190096 <bold>G</bold> USNM 1144565 <bold>H</bold> USNM 1144900. Scale bar: 1.0 mm.</p></caption><graphic xmlns:xlink="http://www.w3.org/1999/xlink" xlink:href="zookeys-812-047-g004.jpg" position="float" orientation="portrait" xlink:type="simple" id="oo_254282.jpg"/></fig></tp:treatment-sec><ref-list><ref id="B16"><mixed-citation xmlns:xlink="http://www.w3.org/1999/xlink" xlink:type="simple"><person-group><name name-style="western"><surname>Hershler</surname><given-names>R</given-names></name><name name-style="western"><surname>Liu</surname><given-names>H-P</given-names></name><name name-style="western"><surname>Hubbart</surname><given-names>N</given-names></name></person-group> (<year>2017</year>) <article-title>Two new species of <italic><tp:taxon-name><tp:taxon-name-part taxon-name-part-type="genus">Fluminicola</tp:taxon-name-part></tp:taxon-name></italic> (<tp:taxon-name><tp:taxon-name-part taxon-name-part-type="subclass">Caenogastropoda</tp:taxon-name-part></tp:taxon-name>, <tp:taxon-name><tp:taxon-name-part taxon-name-part-type="family">Lithoglyphidae</tp:taxon-name-part></tp:taxon-name>) from southwest Oregon, USA, and a range extension for <italic><tp:taxon-name><tp:taxon-name-part taxon-name-part-type="genus">F.</tp:taxon-name-part><tp:taxon-name-part taxon-name-part-type="species">multifarius</tp:taxon-name-part></tp:taxon-name></italic>.</article-title><source>ZooKeys</source><volume>679</volume>: <fpage>1</fpage>–<lpage>20</lpage>. <ext-link xlink:type="simple" ext-link-type="doi" xlink:href="10.3897/zookeys.679.13472">https://doi.org/10.3897/zookeys.679.13472</ext-link></mixed-citation></ref></ref-list></tp:taxon-treatment>
