# Supplementary material for: A new species and range extensions for three other species of pebblesnails (Lithoglyphidae, Fluminicola) from the upper Klamath basin, California–Oregon
Source: Zookeys. 2019 Jan 3;(812):47–67. doi: 10.3897/zookeys.812.29205 (PMC6328529; doi:10.3897/zookeys.812.29205)
Supplement: XML Treatment for Fluminicola modoci [file zookeys.812.29205-treatment3.xml]

<!DOCTYPE tp:taxon-treatment
  PUBLIC "-//TaxonX//DTD Taxonomic Treatment Publishing DTD v0 20100105//EN" "tax-treatment-NSO.dtd">
<tp:taxon-treatment xmlns:tp="http://www.plazi.org/taxpub"><tp:treatment-meta><kwd-group><label>Taxon classification</label><kwd><named-content xmlns:xlink="http://www.w3.org/1999/xlink" content-type="kingdom">Animalia</named-content></kwd><kwd><named-content xmlns:xlink="http://www.w3.org/1999/xlink" content-type="order">Annulatascales</named-content></kwd><kwd><named-content xmlns:xlink="http://www.w3.org/1999/xlink" content-type="family">Annulatascaceae</named-content></kwd></kwd-group><mixed-citation publication-type="journal"><person-group><name><surname>Liu</surname><given-names>Hsiu-Ping</given-names></name><name><surname>Hershler</surname><given-names>Robert</given-names></name></person-group><article-title>A new species and range extensions for three other species of pebblesnails (<tp:taxon-name><tp:taxon-name-part taxon-name-part-type="family">Lithoglyphidae</tp:taxon-name-part></tp:taxon-name>, <italic><tp:taxon-name><tp:taxon-name-part taxon-name-part-type="genus" reg="Fluminicola">Fluminicola</tp:taxon-name-part></tp:taxon-name></italic>) from the upper Klamath basin, California–Oregon</article-title><source>Zookeys</source><day>3</day><month>1</month><year>2019</year><volume>2019</volume><issue>812</issue><fpage>47</fpage><lpage>67</lpage><pub-id pub-id-type="doi">10.3897/zookeys.812.29205</pub-id></mixed-citation></tp:treatment-meta><tp:nomenclature><tp:taxon-name>
                <tp:taxon-name-part taxon-name-part-type="genus" reg="Fluminicola">Fluminicola</tp:taxon-name-part>
                <tp:taxon-name-part taxon-name-part-type="species" reg="modoci">modoci</tp:taxon-name-part>
              </tp:taxon-name><tp:taxon-authority>Hannibal, 1912</tp:taxon-authority><xref ref-type="fig" rid="F4">Figures 4</xref><xref ref-type="fig" rid="F8">, 8B</xref><tp:nomenclature-citation-list><tp:nomenclature-citation><tp:taxon-name>
                    <tp:taxon-name-part taxon-name-part-type="genus" reg="Fluminicola">Fluminicola</tp:taxon-name-part>
                    <tp:taxon-name-part taxon-name-part-type="species" reg="modoci">modoci</tp:taxon-name-part>
                  </tp:taxon-name><comment>–<xref ref-type="bibr" rid="B10">Hannibal 1912</xref>: 187, pl. 8: fig. 30 (in part; Fletchers Spring, south end, Goose Lake, California).</comment></tp:nomenclature-citation></tp:nomenclature-citation-list></tp:nomenclature><tp:treatment-sec sec-type="distribution" id="SECID0ELSAG"><title>Distribution.</title><p>Several springs in the Goose Lake basin, California–Oregon (<xref ref-type="bibr" rid="B13">Hershler and Frest 1996</xref>; <xref ref-type="bibr" rid="B12">Hershler 1999</xref>; <xref ref-type="bibr" rid="B15">Hershler et al. 2007</xref>).</p></tp:treatment-sec><tp:treatment-sec sec-type="material" id="SECID0E4SAG"><title>Referred material.</title><p>OREGON. <italic>Klamath County</italic>. USNM 1190095, USNM 1207964, Wood River, south spring source (<named-content xmlns:xlink="http://www.w3.org/1999/xlink" content-type="dwc:verbatimCoordinates" xlink:type="simple"><named-content content-type="geo-json" specific-use="{&#34;type&#34;:&#34;Point&#34;,&#34;coordinates&#34;:[-121.977500,42.737200]}" id="NCID0EITAG" xlink:type="simple">42.7372N, 121.9775W</named-content></named-content>), USNM 1144333, USNM 1190094, Tecumseh Spring (<named-content xmlns:xlink="http://www.w3.org/1999/xlink" content-type="dwc:verbatimCoordinates" xlink:type="simple"><named-content content-type="geo-json" specific-use="{&#34;type&#34;:&#34;Point&#34;,&#34;coordinates&#34;:[-121.943200,42.642400]}" id="NCID0EQTAG" xlink:type="simple">42.6424N, 121.9432W</named-content></named-content>), USNM 874187, USNM 874935, USNM 1144336, USNM 1144337, USNM 1144942, USNM 1190086, Barkley Spring (<named-content xmlns:xlink="http://www.w3.org/1999/xlink" content-type="dwc:verbatimCoordinates" xlink:type="simple"><named-content content-type="geo-json" specific-use="{&#34;type&#34;:&#34;Point&#34;,&#34;coordinates&#34;:[-121.811100,42.382200]}" id="NCID0EYTAG" xlink:type="simple">42.3822N, 121.8111W</named-content></named-content>), USNM 1190102, Klamath River, east of Boyle Power Station (<named-content xmlns:xlink="http://www.w3.org/1999/xlink" content-type="dwc:verbatimCoordinates" xlink:type="simple"><named-content content-type="geo-json" specific-use="{&#34;type&#34;:&#34;Point&#34;,&#34;coordinates&#34;:[-122.096400,42.093400]}" id="NCID0EAUAG" xlink:type="simple">42.0934N, 122.0964W</named-content></named-content>), USNM 1190087, Ouxy Spring (<named-content xmlns:xlink="http://www.w3.org/1999/xlink" content-type="dwc:verbatimCoordinates" xlink:type="simple"><named-content content-type="geo-json" specific-use="{&#34;type&#34;:&#34;Point&#34;,&#34;coordinates&#34;:[-121.823500,42.398900]}" id="NCID0EIUAG" xlink:type="simple">42.3989N, 121.8235W</named-content></named-content>), USNM 1144390, USNM 1144923, USNM 1190100, Brown Spring (<named-content xmlns:xlink="http://www.w3.org/1999/xlink" content-type="dwc:verbatimCoordinates" xlink:type="simple"><named-content content-type="geo-json" specific-use="{&#34;type&#34;:&#34;Point&#34;,&#34;coordinates&#34;:[-121.295600,42.495100]}" id="NCID0EQUAG" xlink:type="simple">42.4951N, 121.2956W</named-content></named-content>), USNM 1190093, Spring, Klamath Fish Hatchery (<named-content xmlns:xlink="http://www.w3.org/1999/xlink" content-type="dwc:verbatimCoordinates" xlink:type="simple"><named-content content-type="geo-json" specific-use="{&#34;type&#34;:&#34;Point&#34;,&#34;coordinates&#34;:[-121.947900,42.651900]}" id="NCID0EYUAG" xlink:type="simple">42.6519N, 121.9479W</named-content></named-content>), USNM 1190096, Reservation Spring (<named-content xmlns:xlink="http://www.w3.org/1999/xlink" content-type="dwc:verbatimCoordinates" xlink:type="simple"><named-content content-type="geo-json" specific-use="{&#34;type&#34;:&#34;Point&#34;,&#34;coordinates&#34;:[-121.962900,42.702300]}" id="NCID0EAVAG" xlink:type="simple">42.7023N, 121.9629W</named-content></named-content>), USNM 1144407, USNM 1190098, Spring, Williamson River campground (<named-content xmlns:xlink="http://www.w3.org/1999/xlink" content-type="dwc:verbatimCoordinates" xlink:type="simple"><named-content content-type="geo-json" specific-use="{&#34;type&#34;:&#34;Point&#34;,&#34;coordinates&#34;:[-121.849900,42.658400]}" id="NCID0EIVAG" xlink:type="simple">42.6584N, 121.8499W</named-content></named-content>), USNM 1190097, Spring Creek, headspring (<named-content xmlns:xlink="http://www.w3.org/1999/xlink" content-type="dwc:verbatimCoordinates" xlink:type="simple"><named-content content-type="geo-json" specific-use="{&#34;type&#34;:&#34;Point&#34;,&#34;coordinates&#34;:[-121.886000,42.669000]}" id="NCID0EQVAG" xlink:type="simple">42.6690N, 121.8860W</named-content></named-content>), USNM 1144411, USNM 1190090, Crystal Spring (<named-content xmlns:xlink="http://www.w3.org/1999/xlink" content-type="dwc:verbatimCoordinates" xlink:type="simple"><named-content content-type="geo-json" specific-use="{&#34;type&#34;:&#34;Point&#34;,&#34;coordinates&#34;:[-122.082300,42.573600]}" id="NCID0EYVAG" xlink:type="simple">42.5736N, 122.0823W</named-content></named-content>), USNM 1144966, USNM 1190121, Big Springs at Bonanza (<named-content xmlns:xlink="http://www.w3.org/1999/xlink" content-type="dwc:verbatimCoordinates" xlink:type="simple"><named-content content-type="geo-json" specific-use="{&#34;type&#34;:&#34;Point&#34;,&#34;coordinates&#34;:[-121.400400,42.198200]}" id="NCID0EAWAG" xlink:type="simple">42.1982N, 121.4004W</named-content></named-content>), USNM 1144418, USNM 1185800, Casebeer Spring, ouflow at Gerber Dam Road (<named-content xmlns:xlink="http://www.w3.org/1999/xlink" content-type="dwc:verbatimCoordinates" xlink:type="simple"><named-content content-type="geo-json" specific-use="{&#34;type&#34;:&#34;Point&#34;,&#34;coordinates&#34;:[-121.059200,42.205600]}" id="NCID0EIWAG" xlink:type="simple">42.2056N, 121.0592W</named-content></named-content>), USNM 1144454, USNM 1190123, Duncan Spring, north complex (<named-content xmlns:xlink="http://www.w3.org/1999/xlink" content-type="dwc:verbatimCoordinates" xlink:type="simple"><named-content content-type="geo-json" specific-use="{&#34;type&#34;:&#34;Point&#34;,&#34;coordinates&#34;:[-121.068900,42.041600]}" id="NCID0EQWAG" xlink:type="simple">42.0416N, 121.0689W</named-content></named-content>), USNM 1190123, Lost River at Big Springs City Park, Bonanza (<named-content xmlns:xlink="http://www.w3.org/1999/xlink" content-type="dwc:verbatimCoordinates" xlink:type="simple"><named-content content-type="geo-json" specific-use="{&#34;type&#34;:&#34;Point&#34;,&#34;coordinates&#34;:[-121.400200,42.197600]}" id="NCID0EYWAG" xlink:type="simple">42.1976N, 121.4002W</named-content></named-content>), USNM 114469, USNM 1190124, Gwinn Spring Creek at Gwinn Spring Creek Road (<named-content xmlns:xlink="http://www.w3.org/1999/xlink" content-type="dwc:verbatimCoordinates" xlink:type="simple"><named-content content-type="geo-json" specific-use="{&#34;type&#34;:&#34;Point&#34;,&#34;coordinates&#34;:[-120.954500,42.006300]}" id="NCID0EAXAG" xlink:type="simple">42.0063N, 120.9545W</named-content></named-content>), USNM 1020714, USNM 1144673, USNM 1144925, USNM 1154376, Link River under US97/OR140 bridge (<named-content xmlns:xlink="http://www.w3.org/1999/xlink" content-type="dwc:verbatimCoordinates" xlink:type="simple"><named-content content-type="geo-json" specific-use="{&#34;type&#34;:&#34;Point&#34;,&#34;coordinates&#34;:[-121.789200,42.218500]}" id="NCID0EIXAG" xlink:type="simple">42.2185N, 121.7892W</named-content></named-content>). USNM 1190137, Link River, above Link River dam (<named-content xmlns:xlink="http://www.w3.org/1999/xlink" content-type="dwc:verbatimCoordinates" xlink:type="simple"><named-content content-type="geo-json" specific-use="{&#34;type&#34;:&#34;Point&#34;,&#34;coordinates&#34;:[-121.803600,42.234100]}" id="NCID0EQXAG" xlink:type="simple">42.2341N, 121.8036W</named-content></named-content>), USNM 1144494, USNM 1144986, USNM 1207967, Lost River, Stevenson County Park (<named-content xmlns:xlink="http://www.w3.org/1999/xlink" content-type="dwc:verbatimCoordinates" xlink:type="simple"><named-content content-type="geo-json" specific-use="{&#34;type&#34;:&#34;Point&#34;,&#34;coordinates&#34;:[-121.599400,42.183100]}" id="NCID0EYXAG" xlink:type="simple">42.1831N, 121.5994W</named-content></named-content>), USNM 1190139, Lost River, below Harpold Dam (<named-content xmlns:xlink="http://www.w3.org/1999/xlink" content-type="dwc:verbatimCoordinates" xlink:type="simple"><named-content content-type="geo-json" specific-use="{&#34;type&#34;:&#34;Point&#34;,&#34;coordinates&#34;:[-121.453000,42.170200]}" id="NCID0EAYAG" xlink:type="simple">42.1702N, 121.4530W</named-content></named-content>), USNM 1144503, USNM 1190101, Sprague River at Beatty Gap (<named-content xmlns:xlink="http://www.w3.org/1999/xlink" content-type="dwc:verbatimCoordinates" xlink:type="simple"><named-content content-type="geo-json" specific-use="{&#34;type&#34;:&#34;Point&#34;,&#34;coordinates&#34;:[-121.237700,42.447600]}" id="NCID0EIYAG" xlink:type="simple">42.4476N, 121.2377W</named-content></named-content>), USNM 1144515, USNM 1190099, Williamson River, Klamath County park (<named-content xmlns:xlink="http://www.w3.org/1999/xlink" content-type="dwc:verbatimCoordinates" xlink:type="simple"><named-content content-type="geo-json" specific-use="{&#34;type&#34;:&#34;Point&#34;,&#34;coordinates&#34;:[-121.879100,42.570500]}" id="NCID0EQYAG" xlink:type="simple">42.5705N, 121.8791W</named-content></named-content>), USNM 1144520, USNM 1190140, Upper Klamath Lake, south of Modoc Point (<named-content xmlns:xlink="http://www.w3.org/1999/xlink" content-type="dwc:verbatimCoordinates" xlink:type="simple"><named-content content-type="geo-json" specific-use="{&#34;type&#34;:&#34;Point&#34;,&#34;coordinates&#34;:[-121.867200,42.437300]}" id="NCID0EYYAG" xlink:type="simple">42.4373N, 121.8672W</named-content></named-content>). <italic>Lake County</italic>: USNM 1144565, USNM 1185798, Spring southeast of Slash Spring, Yocum Valley (<named-content xmlns:xlink="http://www.w3.org/1999/xlink" content-type="dwc:verbatimCoordinates" xlink:type="simple"><named-content content-type="geo-json" specific-use="{&#34;type&#34;:&#34;Point&#34;,&#34;coordinates&#34;:[-120.731600,42.017400]}" id="NCID0ECZAG" xlink:type="simple">42.0174N, 120.7316W</named-content></named-content>).</p></tp:treatment-sec><tp:treatment-sec sec-type="remarks" id="SECID0EHZAG"><title>Remarks.</title><p>The <abbrev xmlns:xlink="http://www.w3.org/1999/xlink" xlink:title="upper Klamath River drainage" id="ABBRID0ENZAG" xlink:type="simple">UKL</abbrev><italic><tp:taxon-name><tp:taxon-name-part taxon-name-part-type="genus" reg="Fluminicola">F.</tp:taxon-name-part><tp:taxon-name-part taxon-name-part-type="species" reg="modoci">modoci</tp:taxon-name-part></tp:taxon-name></italic> range from 2.6–8.4 mm in shell height and include specimens with eroded spires that closely resemble the type material for this species (e.g., Fig. <xref ref-type="fig" rid="F4">4A</xref>) as well as individuals with fully intact, ovate-conic to trochoidal shells. Radula: central teeth with 2–6 lateral cusps, 1–4 basal cusps; lateral teeth with 3–7 cusps on outer side, 2–5 cusps on inner side; inner marginal teeth with 13–30 cusps; outer marginal teeth with 20–43 cusps (USNM 1144337, USNM 1144418, USNM 1144925).</p><p>The new records extend the range of <italic><tp:taxon-name><tp:taxon-name-part taxon-name-part-type="genus" reg="Fluminicola">F.</tp:taxon-name-part><tp:taxon-name-part taxon-name-part-type="species" reg="modoci">modoci</tp:taxon-name-part></tp:taxon-name></italic> about 130 km westward from the northwestern portion of the Goose Lake basin.</p><p>Twenty-seven (27) <abbrev xmlns:xlink="http://www.w3.org/1999/xlink" xlink:title="Cytochrome c oxidase subunit I" id="ABBRID0EP1AG" xlink:type="simple">COI</abbrev> and 31 <abbrev xmlns:xlink="http://www.w3.org/1999/xlink" xlink:title="cytochrome B" id="ABBRID0ET1AG" xlink:type="simple">cytB</abbrev> haplotypes were detected in the <abbrev xmlns:xlink="http://www.w3.org/1999/xlink" xlink:title="upper Klamath River drainage" id="ABBRID0EX1AG" xlink:type="simple">UKL</abbrev> specimens of <italic><tp:taxon-name><tp:taxon-name-part taxon-name-part-type="genus" reg="Fluminicola">F.</tp:taxon-name-part><tp:taxon-name-part taxon-name-part-type="species" reg="modoci">modoci</tp:taxon-name-part></tp:taxon-name></italic> (Suppl. materials <xref ref-type="supplementary-material" rid="S2">2</xref>, <xref ref-type="supplementary-material" rid="S3">3</xref>, respectively).</p><p>The “Klamath pebblesnail” (also referred to as <italic><tp:taxon-name><tp:taxon-name-part taxon-name-part-type="genus" reg="Fluminicola">Fluminicola</tp:taxon-name-part></tp:taxon-name></italic> n. sp. 1) that was recognized by Frest and Johannes in their <abbrev xmlns:xlink="http://www.w3.org/1999/xlink" xlink:title="upper Klamath River drainage" id="ABBRID0EX2AG" xlink:type="simple">UKL</abbrev> contract reports (also see <xref ref-type="bibr" rid="B6">Frest and Johannes 1999</xref>) and subsequently included in the Northwest Forest Plan as a Survey and Manage species, may correspond to <italic><tp:taxon-name><tp:taxon-name-part taxon-name-part-type="genus" reg="Fluminicola">F.</tp:taxon-name-part><tp:taxon-name-part taxon-name-part-type="species" reg="modoci">modoci</tp:taxon-name-part></tp:taxon-name></italic>.</p></tp:treatment-sec><tp:treatment-sec><!--Section generated to contain objects referenced in tp:taxon-treatment.--><fig id="F4" position="float" orientation="portrait"><label>Figure 4.</label><caption><p>Shells of <abbrev xmlns:xlink="http://www.w3.org/1999/xlink" xlink:title="upper Klamath River drainage" id="ABBRID0EKHAE" xlink:type="simple">UKL</abbrev><italic><tp:taxon-name><tp:taxon-name-part taxon-name-part-type="genus" reg="Fluminicola">F.</tp:taxon-name-part><tp:taxon-name-part taxon-name-part-type="species" reg="modoci">modoci</tp:taxon-name-part></tp:taxon-name></italic> (<bold>A–G</bold>) and <italic><tp:taxon-name><tp:taxon-name-part taxon-name-part-type="genus" reg="Fluminicola">F.</tp:taxon-name-part><tp:taxon-name-part taxon-name-part-type="species" reg="fresti">fresti</tp:taxon-name-part></tp:taxon-name></italic> (<bold>H</bold>) <bold>A</bold> USNM 1144454 <bold>B</bold> USNM 1144520 <bold>C</bold> USNM 1144942 <bold>D</bold> USNM 1144407 <bold>E</bold> USNM 1144966 <bold>F</bold> USNM 1190096 <bold>G</bold> USNM 1144565 <bold>H</bold> USNM 1144900. Scale bar: 1.0 mm.</p></caption><graphic xmlns:xlink="http://www.w3.org/1999/xlink" xlink:href="zookeys-812-047-g004.jpg" position="float" orientation="portrait" xlink:type="simple" id="oo_254282.jpg"/></fig><fig id="F8" position="float" orientation="portrait"><label>Figure 8.</label><caption><p>Photographs of ethanol preserved, relaxed specimens of <italic><tp:taxon-name><tp:taxon-name-part taxon-name-part-type="genus" reg="Fluminicola">F.</tp:taxon-name-part><tp:taxon-name-part taxon-name-part-type="species" reg="klamathensis">klamathensis</tp:taxon-name-part></tp:taxon-name></italic> sp. n. (<bold>A</bold>) and <italic><tp:taxon-name><tp:taxon-name-part taxon-name-part-type="genus" reg="Fluminicola">F.</tp:taxon-name-part><tp:taxon-name-part taxon-name-part-type="species" reg="modoci">modoci</tp:taxon-name-part></tp:taxon-name></italic> (<bold>B</bold>) from the Wood River south headspring, showing the differences in penial morphology <bold>A</bold> USNM 1469072 <bold>B</bold> USNM 1144736. <bold>Pn</bold> penis. Scale bar: 200 µm.</p></caption><graphic xmlns:xlink="http://www.w3.org/1999/xlink" xlink:href="zookeys-812-047-g008.jpg" position="float" orientation="portrait" xlink:type="simple" id="oo_254286.jpg"/></fig><supplementary-material xmlns:xlink="http://www.w3.org/1999/xlink" id="S2" position="float" orientation="portrait" xlink:type="simple"><label>Supplementary material 2</label><p>Table 2</p><p>Data type: molecular data</p><p>Explanation note: Distribution of <abbrev xlink:title="Cytochrome c oxidase subunit I" id="ABBRID0E4MAI" xlink:type="simple">COI</abbrev> haplotypes. Exemplars used in the phylogenetic analyses are in parentheses.</p><media xlink:href="zookeys-812-047-s002.xlsx" mimetype="application" mime-subtype="vnd.openxmlformats-officedocument.spreadsheetml.sheet" position="float" orientation="portrait" xlink:type="simple" id="oo_254289.xlsx"/><permissions><license license-type="creative-commons-attribution" xlink:href="http://creativecommons.org/licenses/by/4.0/" xlink:type="simple"><license-p>This is an open access article distributed under the terms of the Creative Commons Attribution License (CC BY 4.0), which permits unrestricted use, distribution, and reproduction in any medium, provided the original author and source are credited.</license-p></license></permissions><attrib specific-use="authors">Hsiu-Ping Liu, Robert Hershler</attrib></supplementary-material><supplementary-material xmlns:xlink="http://www.w3.org/1999/xlink" id="S3" position="float" orientation="portrait" xlink:type="simple"><label>Supplementary material 3</label><p>Table S3</p><p>Data type: molecular data</p><p>Explanation note: Distribution of <abbrev xlink:title="cytochrome B" id="ABBRID0E6NAI" xlink:type="simple">cytB</abbrev> haplotypes. Exemplars used in the phylogenetic analyses are in parentheses.</p><media xlink:href="zookeys-812-047-s003.xlsx" mimetype="application" mime-subtype="vnd.openxmlformats-officedocument.spreadsheetml.sheet" position="float" orientation="portrait" xlink:type="simple" id="oo_254290.xlsx"/><permissions><license license-type="creative-commons-attribution" xlink:href="http://creativecommons.org/licenses/by/4.0/" xlink:type="simple"><license-p>This is an open access article distributed under the terms of the Creative Commons Attribution License (CC BY 4.0), which permits unrestricted use, distribution, and reproduction in any medium, provided the original author and source are credited.</license-p></license></permissions><attrib specific-use="authors">Hsiu-Ping Liu, Robert Hershler</attrib></supplementary-material></tp:treatment-sec><ref-list><ref id="B10"><mixed-citation xmlns:xlink="http://www.w3.org/1999/xlink" xlink:type="simple"><person-group><name name-style="western"><surname>Hannibal</surname><given-names>H</given-names></name></person-group> (<year>1912</year>) <article-title>A synopsis of the Recent and Tertiary freshwater <tp:taxon-name><tp:taxon-name-part taxon-name-part-type="phylum">Mollusca</tp:taxon-name-part></tp:taxon-name> of the Californian Province, based upon an ontogenetic classification.</article-title><source>Proceedings of the Malacological Society of London</source><volume>10</volume>: <fpage>112</fpage>–<lpage>211</lpage>. <ext-link xlink:type="simple" ext-link-type="doi" xlink:href="10.1093/oxfordjournals.mollus.a063488">https://doi.org/10.1093/oxfordjournals.mollus.a063488</ext-link></mixed-citation></ref><ref id="B13"><mixed-citation xmlns:xlink="http://www.w3.org/1999/xlink" xlink:type="simple"><person-group><name name-style="western"><surname>Hershler</surname><given-names>R</given-names></name><name name-style="western"><surname>Frest</surname><given-names>TJ</given-names></name></person-group> (<year>1996</year>) <article-title>A review of the North American freshwater snail genus <italic><tp:taxon-name><tp:taxon-name-part taxon-name-part-type="genus">Fluminicola</tp:taxon-name-part></tp:taxon-name></italic> (<tp:taxon-name><tp:taxon-name-part taxon-name-part-type="family">Hydrobiidae</tp:taxon-name-part></tp:taxon-name>).</article-title><source>Smithsonian Contributions to Zoology</source><volume>583</volume>: <fpage>1</fpage>–<lpage>41</lpage>. <ext-link xlink:type="simple" ext-link-type="doi" xlink:href="10.5479/si.00810282.583">https://doi.org/10.5479/si.00810282.583</ext-link></mixed-citation></ref><ref id="B12"><mixed-citation xmlns:xlink="http://www.w3.org/1999/xlink" xlink:type="simple"><person-group><name name-style="western"><surname>Hershler</surname><given-names>R</given-names></name></person-group> (<year>1999</year>) <article-title>A systematic review of the hydrobiid snails (<tp:taxon-name><tp:taxon-name-part taxon-name-part-type="class">Gastropoda</tp:taxon-name-part></tp:taxon-name>: <tp:taxon-name><tp:taxon-name-part taxon-name-part-type="superfamily">Rissooidea</tp:taxon-name-part></tp:taxon-name>) of the Great Basin, western United States. Part II. Genera <italic><tp:taxon-name><tp:taxon-name-part taxon-name-part-type="genus">Colligyrus</tp:taxon-name-part></tp:taxon-name></italic>, <italic><tp:taxon-name><tp:taxon-name-part taxon-name-part-type="genus">Fluminicola</tp:taxon-name-part></tp:taxon-name></italic>, <italic><tp:taxon-name><tp:taxon-name-part taxon-name-part-type="genus">Pristinicola</tp:taxon-name-part></tp:taxon-name></italic>, and <italic><tp:taxon-name><tp:taxon-name-part taxon-name-part-type="genus">Tryonia</tp:taxon-name-part></tp:taxon-name></italic>.</article-title><source>The Veliger</source><volume>42</volume>: <fpage>306</fpage>–<lpage>337</lpage>.</mixed-citation></ref><ref id="B15"><mixed-citation xmlns:xlink="http://www.w3.org/1999/xlink" xlink:type="simple"><person-group><name name-style="western"><surname>Hershler</surname><given-names>R</given-names></name><name name-style="western"><surname>Liu</surname><given-names>H-P</given-names></name><name name-style="western"><surname>Frest</surname><given-names>TJ</given-names></name><name name-style="western"><surname>Johannes</surname><given-names>EJ</given-names></name></person-group> (<year>2007</year>) <article-title>Extensive diversification of pebblesnails (<tp:taxon-name><tp:taxon-name-part taxon-name-part-type="family">Lithoglyphidae</tp:taxon-name-part></tp:taxon-name>: <italic><tp:taxon-name><tp:taxon-name-part taxon-name-part-type="genus">Fluminicola</tp:taxon-name-part></tp:taxon-name></italic>) in the upper Sacramento River basin, northwestern United States.</article-title><source>Zoological Journal of the Linnean Society of London</source><volume>149</volume>: <fpage>371</fpage>–<lpage>422</lpage>. <ext-link xlink:type="simple" ext-link-type="doi" xlink:href="10.1111/j.1096-3642.2007.00243.x">https://doi.org/10.1111/j.1096-3642.2007.00243.x</ext-link></mixed-citation></ref><ref id="B6"><mixed-citation xmlns:xlink="http://www.w3.org/1999/xlink" xlink:type="simple"><person-group><name name-style="western"><surname>Frest</surname><given-names>TJ</given-names></name><name name-style="western"><surname>Johannes</surname><given-names>EJ</given-names></name></person-group> (<year>1999</year>) <source>Field guide to Survey and Manage freshwater mollusk species.</source><publisher-name>United States Department of the Interior; Bureau of Land Management</publisher-name>, <publisher-loc>Oregon State office; United States Fish and Wildlife Service, Northwest Regional Ecosystems Office; and United States Department of Agriculture, Forest Service, Region 6, Portland, Oregon. BLM/OR/WA/PL-99/045+ 1792</publisher-loc>, <size units="page">117 pp</size>. <ext-link xlink:type="simple" ext-link-type="uri" xlink:href="https://www.blm.gov/or/plans/surveyandmanage/files/01-aquatic_guide.pdf">https://www.blm.gov/or/plans/surveyandmanage/files/01-aquatic_guide.pdf</ext-link> [2018-8-20]</mixed-citation></ref></ref-list></tp:taxon-treatment>
