# Supplementary material for: A new species and range extensions for three other species of pebblesnails (Lithoglyphidae, Fluminicola) from the upper Klamath basin, California–Oregon
Source: Zookeys. 2019 Jan 3;(812):47–67. doi: 10.3897/zookeys.812.29205 (PMC6328529; doi:10.3897/zookeys.812.29205)
Supplement: XML Treatment for Fluminicola multifarius [file zookeys.812.29205-treatment4.xml]

<!DOCTYPE tp:taxon-treatment
  PUBLIC "-//TaxonX//DTD Taxonomic Treatment Publishing DTD v0 20100105//EN" "tax-treatment-NSO.dtd">
<tp:taxon-treatment xmlns:tp="http://www.plazi.org/taxpub"><tp:treatment-meta><kwd-group><label>Taxon classification</label><kwd><named-content xmlns:xlink="http://www.w3.org/1999/xlink" content-type="kingdom">Animalia</named-content></kwd><kwd><named-content xmlns:xlink="http://www.w3.org/1999/xlink" content-type="order">Annulatascales</named-content></kwd><kwd><named-content xmlns:xlink="http://www.w3.org/1999/xlink" content-type="family">Annulatascaceae</named-content></kwd></kwd-group><mixed-citation publication-type="journal"><person-group><name><surname>Liu</surname><given-names>Hsiu-Ping</given-names></name><name><surname>Hershler</surname><given-names>Robert</given-names></name></person-group><article-title>A new species and range extensions for three other species of pebblesnails (<tp:taxon-name><tp:taxon-name-part taxon-name-part-type="family">Lithoglyphidae</tp:taxon-name-part></tp:taxon-name>, <italic><tp:taxon-name><tp:taxon-name-part taxon-name-part-type="genus" reg="Fluminicola">Fluminicola</tp:taxon-name-part></tp:taxon-name></italic>) from the upper Klamath basin, California–Oregon</article-title><source>Zookeys</source><day>3</day><month>1</month><year>2019</year><volume>2019</volume><issue>812</issue><fpage>47</fpage><lpage>67</lpage><pub-id pub-id-type="doi">10.3897/zookeys.812.29205</pub-id></mixed-citation></tp:treatment-meta><tp:nomenclature><tp:taxon-name>
                <tp:taxon-name-part taxon-name-part-type="genus" reg="Fluminicola">Fluminicola</tp:taxon-name-part>
                <tp:taxon-name-part taxon-name-part-type="species" reg="multifarius">multifarius</tp:taxon-name-part>
              </tp:taxon-name><tp:taxon-authority>Hershler, Liu, Frest &amp; Johannes, 2007</tp:taxon-authority><xref ref-type="fig" rid="F3">Figures 3</xref><xref ref-type="fig" rid="F9">, 9</xref><!--PageBreak--><tp:nomenclature-citation-list><tp:nomenclature-citation><tp:taxon-name>
                    <tp:taxon-name-part taxon-name-part-type="genus" reg="Fluminicola">Fluminicola</tp:taxon-name-part>
                    <tp:taxon-name-part taxon-name-part-type="species" reg="multifarius">multifarius</tp:taxon-name-part>
                  </tp:taxon-name><comment>–<xref ref-type="bibr" rid="B15">Hershler et al. 2007</xref>: 415, 417, 419, figs 7M, 24, 25 (Big Springs (source) at Big Springs City Park northwest of the city of Mount Shasta, south of Spring Hill, Siskiyou County, California ([UTM zone 10] 556400 E, 4575265 N, 1092 m).</comment></tp:nomenclature-citation></tp:nomenclature-citation-list></tp:nomenclature><tp:treatment-sec sec-type="distribution" id="SECID0EJ5AG"><title>Distribution.</title><p>Sacramento River headwater region, upper reaches of the McCloud and Rogue River drainages, California–Oregon (<xref ref-type="bibr" rid="B15">Hershler et al. 2007</xref>; <xref ref-type="bibr" rid="B16">Hershler et al. 2017</xref>).</p></tp:treatment-sec><tp:treatment-sec sec-type="material" id="SECID0EX5AG"><title>Referred material.</title><p>CALIFORNIA. <italic>Siskiyou County</italic>: USNM 1207974, Spring on Close Butte (<named-content xmlns:xlink="http://www.w3.org/1999/xlink" content-type="dwc:verbatimCoordinates" xlink:type="simple"><named-content content-type="geo-json" specific-use="{&#34;type&#34;:&#34;Point&#34;,&#34;coordinates&#34;:[-122.322900,41.988400]}" id="NCID0EC6AG" xlink:type="simple">41.9884N, 122.3229W</named-content></named-content>), USNM 1190109, Spring northwest of Copco Reservoir (<named-content xmlns:xlink="http://www.w3.org/1999/xlink" content-type="dwc:verbatimCoordinates" xlink:type="simple"><named-content content-type="geo-json" specific-use="{&#34;type&#34;:&#34;Point&#34;,&#34;coordinates&#34;:[-122.327500,41.987300]}" id="NCID0EK6AG" xlink:type="simple">41.9873N, 122.3275W</named-content></named-content>), USNM 1145066, USNM 1190108, Fall Creek above Copco Road bridge (<named-content xmlns:xlink="http://www.w3.org/1999/xlink" content-type="dwc:verbatimCoordinates" xlink:type="simple"><named-content content-type="geo-json" specific-use="{&#34;type&#34;:&#34;Point&#34;,&#34;coordinates&#34;:[-122.362300,41.983400]}" id="NCID0ES6AG" xlink:type="simple">41.9834N, 122.3623W</named-content></named-content>). OREGON. <italic>Jackson County</italic>: USNM 1144324, USNM 1144325, USNM 1144326, USNM 1144898, USNM 1145117, USNM 1190128, USNM 1243229, USNM 1254453, Fredenburg Spring <!--PageBreak-->(<named-content xmlns:xlink="http://www.w3.org/1999/xlink" content-type="dwc:verbatimCoordinates" xlink:type="simple"><named-content content-type="geo-json" specific-use="{&#34;type&#34;:&#34;Point&#34;,&#34;coordinates&#34;:[-122.326800,42.166900]}" id="NCID0E56AG" xlink:type="simple">42.1669N, 122.3268W</named-content></named-content>), USNM 1207971, Spring Creek north of Schoolhouse Meadow (<named-content xmlns:xlink="http://www.w3.org/1999/xlink" content-type="dwc:verbatimCoordinates" xlink:type="simple"><named-content content-type="geo-json" specific-use="{&#34;type&#34;:&#34;Point&#34;,&#34;coordinates&#34;:[-122.339700,42.035700]}" id="NCID0EGABG" xlink:type="simple">42.0357N, 122.3397W</named-content></named-content>), USNM 1144903, USNM 1190105, USNM 1207969, Spring brook below Schoolhouse Meadow (<named-content xmlns:xlink="http://www.w3.org/1999/xlink" content-type="dwc:verbatimCoordinates" xlink:type="simple"><named-content content-type="geo-json" specific-use="{&#34;type&#34;:&#34;Point&#34;,&#34;coordinates&#34;:[-122.337400,42.028800]}" id="NCID0EOABG" xlink:type="simple">42.0288N, 122.3374W</named-content></named-content>), USNM 1144342, USNM 1144943, USNM 1144365, USNM 1144366, USNM 1144484, USNM 1190114, Keene Creek, east of bridge on Mill Creek Road (<named-content xmlns:xlink="http://www.w3.org/1999/xlink" content-type="dwc:verbatimCoordinates" xlink:type="simple"><named-content content-type="geo-json" specific-use="{&#34;type&#34;:&#34;Point&#34;,&#34;coordinates&#34;:[-122.413600,42.104600]}" id="NCID0EWABG" xlink:type="simple">42.1046N, 122.4136W</named-content></named-content>), USNM 1144368, USNM 1144718, USNM 1144946, USNM 1190103, Rattlesnake Spring (<named-content xmlns:xlink="http://www.w3.org/1999/xlink" content-type="dwc:verbatimCoordinates" xlink:type="simple"><named-content content-type="geo-json" specific-use="{&#34;type&#34;:&#34;Point&#34;,&#34;coordinates&#34;:[-122.338900,42.062500]}" id="NCID0E5ABG" xlink:type="simple">42.0625N, 122.3389W</named-content></named-content>), USNM 1190104, Shoat Spring, source (<named-content xmlns:xlink="http://www.w3.org/1999/xlink" content-type="dwc:verbatimCoordinates" xlink:type="simple"><named-content content-type="geo-json" specific-use="{&#34;type&#34;:&#34;Point&#34;,&#34;coordinates&#34;:[-122.336000,42.046600]}" id="NCID0EGBBG" xlink:type="simple">42.0466N, 122.3360W</named-content></named-content>), USNM 1207968, Shoat Springs, outflow near source (<named-content xmlns:xlink="http://www.w3.org/1999/xlink" content-type="dwc:verbatimCoordinates" xlink:type="simple"><named-content content-type="geo-json" specific-use="{&#34;type&#34;:&#34;Point&#34;,&#34;coordinates&#34;:[-122.336700,42.045600]}" id="NCID0EOBBG" xlink:type="simple">42.0456N, 122.3367W</named-content></named-content>), USNM 1207970, Spring channel above Schoolhouse Meadow, adjacent to cabin ruins (<named-content xmlns:xlink="http://www.w3.org/1999/xlink" content-type="dwc:verbatimCoordinates" xlink:type="simple"><named-content content-type="geo-json" specific-use="{&#34;type&#34;:&#34;Point&#34;,&#34;coordinates&#34;:[-122.337900,42.032700]}" id="NCID0EWBBG" xlink:type="simple">42.0327N, 122.3379W</named-content></named-content>), USNM 1144536, USNM 1144537, USNM 1144941, USNM 1144942, USNM 1190118, Spring north of Hyatt Reservoir (<named-content xmlns:xlink="http://www.w3.org/1999/xlink" content-type="dwc:verbatimCoordinates" xlink:type="simple"><named-content content-type="geo-json" specific-use="{&#34;type&#34;:&#34;Point&#34;,&#34;coordinates&#34;:[-122.449800,42.206400]}" id="NCID0E5BBG" xlink:type="simple">42.2064N, 122.4498W</named-content></named-content>), USNM 1144540, USNM 1144541, USNM 1144907, USNM 1144993, USNM 1190131, Nameless Spring, outflow (<named-content xmlns:xlink="http://www.w3.org/1999/xlink" content-type="dwc:verbatimCoordinates" xlink:type="simple"><named-content content-type="geo-json" specific-use="{&#34;type&#34;:&#34;Point&#34;,&#34;coordinates&#34;:[-122.308700,42.218300]}" id="NCID0EGCBG" xlink:type="simple">42.2183N, 122.3087W</named-content></named-content>), USNM 1190129, Bluejay Spring (<named-content xmlns:xlink="http://www.w3.org/1999/xlink" content-type="dwc:verbatimCoordinates" xlink:type="simple"><named-content content-type="geo-json" specific-use="{&#34;type&#34;:&#34;Point&#34;,&#34;coordinates&#34;:[-122.336800,42.181000]}" id="NCID0EOCBG" xlink:type="simple">42.1810N, 122.3368W</named-content></named-content>), USNM <!--PageBreak-->1144587, USNM 1190115, Spring, Chinquapin Mountain (<named-content xmlns:xlink="http://www.w3.org/1999/xlink" content-type="dwc:verbatimCoordinates" xlink:type="simple"><named-content content-type="geo-json" specific-use="{&#34;type&#34;:&#34;Point&#34;,&#34;coordinates&#34;:[-122.426800,42.140900]}" id="NCID0EYCBG" xlink:type="simple">42.1409N, 122.4268W</named-content></named-content>), USNM 1190116, Spring along Beaver Creek Road (<named-content xmlns:xlink="http://www.w3.org/1999/xlink" content-type="dwc:verbatimCoordinates" xlink:type="simple"><named-content content-type="geo-json" specific-use="{&#34;type&#34;:&#34;Point&#34;,&#34;coordinates&#34;:[-122.416500,42.146700]}" id="NCID0EADBG" xlink:type="simple">42.1467N, 122.4165W</named-content></named-content>), USNM 1190117, Spring, Craine Prairie (<named-content xmlns:xlink="http://www.w3.org/1999/xlink" content-type="dwc:verbatimCoordinates" xlink:type="simple"><named-content content-type="geo-json" specific-use="{&#34;type&#34;:&#34;Point&#34;,&#34;coordinates&#34;:[-122.408600,42.175400]}" id="NCID0EIDBG" xlink:type="simple">42.1754N, 122.4086W</named-content></named-content>), USNM 1190111, Spring north of Soda Spring (<named-content xmlns:xlink="http://www.w3.org/1999/xlink" content-type="dwc:verbatimCoordinates" xlink:type="simple"><named-content content-type="geo-json" specific-use="{&#34;type&#34;:&#34;Point&#34;,&#34;coordinates&#34;:[-122.368400,42.102500]}" id="NCID0EQDBG" xlink:type="simple">42.1025N, 122.3684W</named-content></named-content>), USNM 1190119, Spring, west side of Burnt Creek Road (<named-content xmlns:xlink="http://www.w3.org/1999/xlink" content-type="dwc:verbatimCoordinates" xlink:type="simple"><named-content content-type="geo-json" specific-use="{&#34;type&#34;:&#34;Point&#34;,&#34;coordinates&#34;:[-122.491100,42.176100]}" id="NCID0EYDBG" xlink:type="simple">42.1761N, 122.4911W</named-content></named-content>), USNM 1144655, USNM 1145079, USNM 1190130, Jenny Creek Spring (<named-content xmlns:xlink="http://www.w3.org/1999/xlink" content-type="dwc:verbatimCoordinates" xlink:type="simple"><named-content content-type="geo-json" specific-use="{&#34;type&#34;:&#34;Point&#34;,&#34;coordinates&#34;:[-122.344300,42.203400]}" id="NCID0EAEBG" xlink:type="simple">42.2034N, 122.3443W</named-content></named-content>). <italic>Klamath County</italic>: USNM 1469081, USNM 1469089, Wood River, south spring source (<named-content xmlns:xlink="http://www.w3.org/1999/xlink" content-type="dwc:verbatimCoordinates" xlink:type="simple"><named-content content-type="geo-json" specific-use="{&#34;type&#34;:&#34;Point&#34;,&#34;coordinates&#34;:[-121.977500,42.737200]}" id="NCID0EKEBG" xlink:type="simple">42.7372N, 121.9775W</named-content></named-content>), USNM 1190138, Spring west of Klamath River (<named-content xmlns:xlink="http://www.w3.org/1999/xlink" content-type="dwc:verbatimCoordinates" xlink:type="simple"><named-content content-type="geo-json" specific-use="{&#34;type&#34;:&#34;Point&#34;,&#34;coordinates&#34;:[-122.135100,42.025700]}" id="NCID0ESEBG" xlink:type="simple">42.0257N, 122.1351W</named-content></named-content>), USNM 1144392, USNM 1144951, USNM 1190127, Tiger Lily Spring (<named-content xmlns:xlink="http://www.w3.org/1999/xlink" content-type="dwc:verbatimCoordinates" xlink:type="simple"><named-content content-type="geo-json" specific-use="{&#34;type&#34;:&#34;Point&#34;,&#34;coordinates&#34;:[-122.093500,42.615600]}" id="NCID0E1EBG" xlink:type="simple">42.6156N, 122.0935W</named-content></named-content>), USNM 1144393, USNM 1190092, Four Mile Spring (<named-content xmlns:xlink="http://www.w3.org/1999/xlink" content-type="dwc:verbatimCoordinates" xlink:type="simple"><named-content content-type="geo-json" specific-use="{&#34;type&#34;:&#34;Point&#34;,&#34;coordinates&#34;:[-122.077800,42.633100]}" id="NCID0ECFBG" xlink:type="simple">42.6331N, 122.0778W</named-content></named-content>), USNM 1469079, Spring, Klamath Fish Hatchery (<named-content xmlns:xlink="http://www.w3.org/1999/xlink" content-type="dwc:verbatimCoordinates" xlink:type="simple"><named-content content-type="geo-json" specific-use="{&#34;type&#34;:&#34;Point&#34;,&#34;coordinates&#34;:[-121.947900,42.651900]}" id="NCID0EKFBG" xlink:type="simple">42.6519N, 121.9479W</named-content></named-content>), USNM 1469083, Reservation Spring (<named-content xmlns:xlink="http://www.w3.org/1999/xlink" content-type="dwc:verbatimCoordinates" xlink:type="simple"><named-content content-type="geo-json" specific-use="{&#34;type&#34;:&#34;Point&#34;,&#34;coordinates&#34;:[-121.962900,42.702300]}" id="NCID0ESFBG" xlink:type="simple">42.7023N, 121.9629W</named-content></named-content>), USNM 1469084, Spring Creek, headspring (<named-content xmlns:xlink="http://www.w3.org/1999/xlink" content-type="dwc:verbatimCoordinates" xlink:type="simple"><named-content content-type="geo-json" specific-use="{&#34;type&#34;:&#34;Point&#34;,&#34;coordinates&#34;:[-121.886000,42.669000]}" id="NCID0E1FBG" xlink:type="simple">42.6690N, 121.8860W</named-content></named-content>), USNM 1144414, USNM 1144965, USNM 1190091, Short Creek, headspring (<named-content xmlns:xlink="http://www.w3.org/1999/xlink" content-type="dwc:verbatimCoordinates" xlink:type="simple"><named-content content-type="geo-json" specific-use="{&#34;type&#34;:&#34;Point&#34;,&#34;coordinates&#34;:[-122.077600,42.700000]}" id="NCID0ECGBG" xlink:type="simple">42.7000N, 122.0776W</named-content></named-content>), USNM 1144416, USNM 1207975, Rainbow Springs (<named-content xmlns:xlink="http://www.w3.org/1999/xlink" content-type="dwc:verbatimCoordinates" xlink:type="simple"><named-content content-type="geo-json" specific-use="{&#34;type&#34;:&#34;Point&#34;,&#34;coordinates&#34;:[-122.204000,42.323900]}" id="NCID0EKGBG" xlink:type="simple">42.3239N, 122.2040W</named-content></named-content>), USNM 1190134, Cold Creek, south of Lake of the Woods (<named-content xmlns:xlink="http://www.w3.org/1999/xlink" content-type="dwc:verbatimCoordinates" xlink:type="simple"><named-content content-type="geo-json" specific-use="{&#34;type&#34;:&#34;Point&#34;,&#34;coordinates&#34;:[-122.208300,42.343400]}" id="NCID0ESGBG" xlink:type="simple">42.3434N, 122.2083W</named-content></named-content>), USNM 1144463, USNM 1190133, Spring along western edge of Buck Lake (<named-content xmlns:xlink="http://www.w3.org/1999/xlink" content-type="dwc:verbatimCoordinates" xlink:type="simple"><named-content content-type="geo-json" specific-use="{&#34;type&#34;:&#34;Point&#34;,&#34;coordinates&#34;:[-122.199500,42.267000]}" id="NCID0E1GBG" xlink:type="simple">42.2670N, 122.1995W</named-content></named-content>), USNM 1190132, Johnson Creek (<named-content xmlns:xlink="http://www.w3.org/1999/xlink" content-type="dwc:verbatimCoordinates" xlink:type="simple"><named-content content-type="geo-json" specific-use="{&#34;type&#34;:&#34;Point&#34;,&#34;coordinates&#34;:[-122.239900,42.240100]}" id="NCID0ECHBG" xlink:type="simple">42.2401N, 122.2399W</named-content></named-content>), USNM 1144468, USNM 1190136, Spring (northernmost), Denny Creek (<named-content xmlns:xlink="http://www.w3.org/1999/xlink" content-type="dwc:verbatimCoordinates" xlink:type="simple"><named-content content-type="geo-json" specific-use="{&#34;type&#34;:&#34;Point&#34;,&#34;coordinates&#34;:[-122.028600,42.355200]}" id="NCID0EKHBG" xlink:type="simple">42.3552N, 122.0286W</named-content></named-content>), USNM 1144887, USNM 1144984, USNM 1190135, Spring (southernmost), Denny Creek (<named-content xmlns:xlink="http://www.w3.org/1999/xlink" content-type="dwc:verbatimCoordinates" xlink:type="simple"><named-content content-type="geo-json" specific-use="{&#34;type&#34;:&#34;Point&#34;,&#34;coordinates&#34;:[-122.022100,42.332400]}" id="NCID0ESHBG" xlink:type="simple">42.3324N, 122.0221W</named-content></named-content>). <italic>Lake County</italic>: USNM 1190125, Spring, Holmes Meadow (<named-content xmlns:xlink="http://www.w3.org/1999/xlink" content-type="dwc:verbatimCoordinates" xlink:type="simple"><named-content content-type="geo-json" specific-use="{&#34;type&#34;:&#34;Point&#34;,&#34;coordinates&#34;:[-120.835000,42.176100]}" id="NCID0E3HBG" xlink:type="simple">42.1761N, 120.8350W</named-content></named-content>), USNM 1144564, USNM 1185799, Blonde Spring (<named-content xmlns:xlink="http://www.w3.org/1999/xlink" content-type="dwc:verbatimCoordinates" xlink:type="simple"><named-content content-type="geo-json" specific-use="{&#34;type&#34;:&#34;Point&#34;,&#34;coordinates&#34;:[-120.746700,42.414900]}" id="NCID0EEIBG" xlink:type="simple">42.4149N, 120.7467W</named-content></named-content>).</p></tp:treatment-sec><tp:treatment-sec sec-type="remarks" id="SECID0EJIBG"><title>Remarks.</title><p>The <abbrev xmlns:xlink="http://www.w3.org/1999/xlink" xlink:title="upper Klamath River drainage" id="ABBRID0EPIBG" xlink:type="simple">UKL</abbrev><italic><tp:taxon-name><tp:taxon-name-part taxon-name-part-type="genus" reg="Fluminicola">F.</tp:taxon-name-part><tp:taxon-name-part taxon-name-part-type="species" reg="multifarius">multifarius</tp:taxon-name-part></tp:taxon-name></italic> range from 2.1–5.1 mm in shell height and, as noted above, vary considerably in shell shape and appearance of the inner apertural lip between and sometimes within populations. There is also considerable variation in the number of cusps on the radular teeth; and the size and shape of the cusps and indentation of the dorsal edge of the central teeth (Fig. <xref ref-type="fig" rid="F9">9</xref>). Radula: central teeth with 2–6 lateral cusps, 1–6 basal cusps; lateral teeth with 3–7 cusps on outer side; 2–6 cusps on inner side; inner marginal teeth with 16–35 cusps; outer marginal teeth with 22–40 cusps (USNM 1144326, USNM 1144342, USNM 1144368, USNM 1144463, USNM 1144540, USNM 1144564, USNM 1144588, USNM 1144951, USNM 1145079, USNM 1207968, USNM 1207970, USNM 1207974).</p><fig id="F9" position="float" orientation="portrait"><label>Figure 9.</label><caption><p>Variation in central radular teeth, <abbrev xmlns:xlink="http://www.w3.org/1999/xlink" xlink:title="upper Klamath River drainage" id="ABBRID0EKJBG" xlink:type="simple">UKL</abbrev><italic><tp:taxon-name><tp:taxon-name-part taxon-name-part-type="genus" reg="Fluminicola">F.</tp:taxon-name-part><tp:taxon-name-part taxon-name-part-type="species" reg="multifarius">multifarius</tp:taxon-name-part></tp:taxon-name></italic><bold>A, C, E</bold> USNM 1207968 <bold>B</bold> USNM 144951 <bold>D</bold> USNM 1144368 <bold>F</bold> Central teeth, USNM 1207970. Scale bar: 10 µm.</p></caption><graphic xmlns:xlink="http://www.w3.org/1999/xlink" xlink:href="zookeys-812-047-g009.jpg" position="float" orientation="portrait" xlink:type="simple" id="oo_254287.jpg"/></fig><p>Fifty-one (51) <abbrev xmlns:xlink="http://www.w3.org/1999/xlink" xlink:title="Cytochrome c oxidase subunit I" id="ABBRID0EIKBG" xlink:type="simple">COI</abbrev> and 52 <abbrev xmlns:xlink="http://www.w3.org/1999/xlink" xlink:title="cytochrome B" id="ABBRID0EMKBG" xlink:type="simple">cytB</abbrev> haplotypes were detected in the <abbrev xmlns:xlink="http://www.w3.org/1999/xlink" xlink:title="upper Klamath River drainage" id="ABBRID0EQKBG" xlink:type="simple">UKL</abbrev> specimens of <italic><tp:taxon-name><tp:taxon-name-part taxon-name-part-type="genus" reg="Fluminicola">F.</tp:taxon-name-part><tp:taxon-name-part taxon-name-part-type="species" reg="multifarius">multifarius</tp:taxon-name-part></tp:taxon-name></italic> (Suppl. materials <xref ref-type="supplementary-material" rid="S2">2</xref>, <xref ref-type="supplementary-material" rid="S3">3</xref>, respectively).</p><p>The “Fredenburg pebblesnail” (also referred to as <italic><tp:taxon-name><tp:taxon-name-part taxon-name-part-type="genus" reg="Fluminicla">Fluminicla</tp:taxon-name-part></tp:taxon-name></italic> n. sp. 17) and “Klamath Rim pebblesnail” (also referred to as <italic><tp:taxon-name><tp:taxon-name-part taxon-name-part-type="genus" reg="Fluminicola">Fluminicola</tp:taxon-name-part></tp:taxon-name></italic> n. sp. 3), which were recognized by Frest and Johannes in their <abbrev xmlns:xlink="http://www.w3.org/1999/xlink" xlink:title="upper Klamath River drainage" id="ABBRID0EXLBG" xlink:type="simple">UKL</abbrev> contract reports (also see <xref ref-type="bibr" rid="B6">Frest and Johannes 1999</xref>) and subsequently included in the Northwest Forest Plan as Survey and Manage species, correspond to <italic><tp:taxon-name><tp:taxon-name-part taxon-name-part-type="genus" reg="Fluminicola">F.</tp:taxon-name-part><tp:taxon-name-part taxon-name-part-type="species" reg="multifarius">multifarius</tp:taxon-name-part></tp:taxon-name></italic>.</p><p>The new records detailed herein extend the range of <italic><tp:taxon-name><tp:taxon-name-part taxon-name-part-type="genus" reg="Fluminicola">F.</tp:taxon-name-part><tp:taxon-name-part taxon-name-part-type="species" reg="multifarius">multifarius</tp:taxon-name-part></tp:taxon-name></italic> about 150 km eastward from the Rogue River headwaters. Populations of this species are distributed in close proximity (ca 1 km) across the divide between the Rogue River and <abbrev xmlns:xlink="http://www.w3.org/1999/xlink" xlink:title="upper Klamath River drainage" id="ABBRID0EXMBG" xlink:type="simple">UKL</abbrev> basins (springs in Sampson Creek and Burnt Creek drainages, respectively).</p><!--PageBreak--></tp:treatment-sec><tp:treatment-sec><!--Section generated to contain objects referenced in tp:taxon-treatment.--><fig id="F3" position="float" orientation="portrait"><label>Figure 3.</label><caption><p>Shells of <abbrev xmlns:xlink="http://www.w3.org/1999/xlink" xlink:title="upper Klamath River drainage" id="ABBRID0E3FAE" xlink:type="simple">UKL</abbrev><italic><tp:taxon-name><tp:taxon-name-part taxon-name-part-type="genus" reg="Fluminicola">F.</tp:taxon-name-part><tp:taxon-name-part taxon-name-part-type="species" reg="multifarius">multifarius</tp:taxon-name-part></tp:taxon-name></italic><bold>A</bold> USNM 1144951 <bold>B</bold> USNM 1144587 <bold>C</bold> USNM 1190091 <bold>D, E</bold> USNM 1020970 <bold>F, G</bold> USNM 1145066 <bold>H</bold> USNM 1144903 <bold>I</bold> USNM 1190128 <bold>J</bold> USNM 1190104 <bold>K</bold> USNM 1144463. Scale bar: 1.0 mm.</p></caption><graphic xmlns:xlink="http://www.w3.org/1999/xlink" xlink:href="zookeys-812-047-g003.jpg" position="float" orientation="portrait" xlink:type="simple" id="oo_254281.jpg"/></fig><supplementary-material xmlns:xlink="http://www.w3.org/1999/xlink" id="S2" position="float" orientation="portrait" xlink:type="simple"><label>Supplementary material 2</label><p>Table 2</p><p>Data type: molecular data</p><p>Explanation note: Distribution of <abbrev xlink:title="Cytochrome c oxidase subunit I" id="ABBRID0E4MAI" xlink:type="simple">COI</abbrev> haplotypes. Exemplars used in the phylogenetic analyses are in parentheses.</p><media xlink:href="zookeys-812-047-s002.xlsx" mimetype="application" mime-subtype="vnd.openxmlformats-officedocument.spreadsheetml.sheet" position="float" orientation="portrait" xlink:type="simple" id="oo_254289.xlsx"/><permissions><license license-type="creative-commons-attribution" xlink:href="http://creativecommons.org/licenses/by/4.0/" xlink:type="simple"><license-p>This is an open access article distributed under the terms of the Creative Commons Attribution License (CC BY 4.0), which permits unrestricted use, distribution, and reproduction in any medium, provided the original author and source are credited.</license-p></license></permissions><attrib specific-use="authors">Hsiu-Ping Liu, Robert Hershler</attrib></supplementary-material><supplementary-material xmlns:xlink="http://www.w3.org/1999/xlink" id="S3" position="float" orientation="portrait" xlink:type="simple"><label>Supplementary material 3</label><p>Table S3</p><p>Data type: molecular data</p><p>Explanation note: Distribution of <abbrev xlink:title="cytochrome B" id="ABBRID0E6NAI" xlink:type="simple">cytB</abbrev> haplotypes. Exemplars used in the phylogenetic analyses are in parentheses.</p><media xlink:href="zookeys-812-047-s003.xlsx" mimetype="application" mime-subtype="vnd.openxmlformats-officedocument.spreadsheetml.sheet" position="float" orientation="portrait" xlink:type="simple" id="oo_254290.xlsx"/><permissions><license license-type="creative-commons-attribution" xlink:href="http://creativecommons.org/licenses/by/4.0/" xlink:type="simple"><license-p>This is an open access article distributed under the terms of the Creative Commons Attribution License (CC BY 4.0), which permits unrestricted use, distribution, and reproduction in any medium, provided the original author and source are credited.</license-p></license></permissions><attrib specific-use="authors">Hsiu-Ping Liu, Robert Hershler</attrib></supplementary-material></tp:treatment-sec><ref-list><ref id="B15"><mixed-citation xmlns:xlink="http://www.w3.org/1999/xlink" xlink:type="simple"><person-group><name name-style="western"><surname>Hershler</surname><given-names>R</given-names></name><name name-style="western"><surname>Liu</surname><given-names>H-P</given-names></name><name name-style="western"><surname>Frest</surname><given-names>TJ</given-names></name><name name-style="western"><surname>Johannes</surname><given-names>EJ</given-names></name></person-group> (<year>2007</year>) <article-title>Extensive diversification of pebblesnails (<tp:taxon-name><tp:taxon-name-part taxon-name-part-type="family">Lithoglyphidae</tp:taxon-name-part></tp:taxon-name>: <italic><tp:taxon-name><tp:taxon-name-part taxon-name-part-type="genus">Fluminicola</tp:taxon-name-part></tp:taxon-name></italic>) in the upper Sacramento River basin, northwestern United States.</article-title><source>Zoological Journal of the Linnean Society of London</source><volume>149</volume>: <fpage>371</fpage>–<lpage>422</lpage>. <ext-link xlink:type="simple" ext-link-type="doi" xlink:href="10.1111/j.1096-3642.2007.00243.x">https://doi.org/10.1111/j.1096-3642.2007.00243.x</ext-link></mixed-citation></ref><ref id="B16"><mixed-citation xmlns:xlink="http://www.w3.org/1999/xlink" xlink:type="simple"><person-group><name name-style="western"><surname>Hershler</surname><given-names>R</given-names></name><name name-style="western"><surname>Liu</surname><given-names>H-P</given-names></name><name name-style="western"><surname>Hubbart</surname><given-names>N</given-names></name></person-group> (<year>2017</year>) <article-title>Two new species of <italic><tp:taxon-name><tp:taxon-name-part taxon-name-part-type="genus">Fluminicola</tp:taxon-name-part></tp:taxon-name></italic> (<tp:taxon-name><tp:taxon-name-part taxon-name-part-type="subclass">Caenogastropoda</tp:taxon-name-part></tp:taxon-name>, <tp:taxon-name><tp:taxon-name-part taxon-name-part-type="family">Lithoglyphidae</tp:taxon-name-part></tp:taxon-name>) from southwest Oregon, USA, and a range extension for <italic><tp:taxon-name><tp:taxon-name-part taxon-name-part-type="genus">F.</tp:taxon-name-part><tp:taxon-name-part taxon-name-part-type="species">multifarius</tp:taxon-name-part></tp:taxon-name></italic>.</article-title><source>ZooKeys</source><volume>679</volume>: <fpage>1</fpage>–<lpage>20</lpage>. <ext-link xlink:type="simple" ext-link-type="doi" xlink:href="10.3897/zookeys.679.13472">https://doi.org/10.3897/zookeys.679.13472</ext-link></mixed-citation></ref><ref id="B6"><mixed-citation xmlns:xlink="http://www.w3.org/1999/xlink" xlink:type="simple"><person-group><name name-style="western"><surname>Frest</surname><given-names>TJ</given-names></name><name name-style="western"><surname>Johannes</surname><given-names>EJ</given-names></name></person-group> (<year>1999</year>) <source>Field guide to Survey and Manage freshwater mollusk species.</source><publisher-name>United States Department of the Interior; Bureau of Land Management</publisher-name>, <publisher-loc>Oregon State office; United States Fish and Wildlife Service, Northwest Regional Ecosystems Office; and United States Department of Agriculture, Forest Service, Region 6, Portland, Oregon. BLM/OR/WA/PL-99/045+ 1792</publisher-loc>, <size units="page">117 pp</size>. <ext-link xlink:type="simple" ext-link-type="uri" xlink:href="https://www.blm.gov/or/plans/surveyandmanage/files/01-aquatic_guide.pdf">https://www.blm.gov/or/plans/surveyandmanage/files/01-aquatic_guide.pdf</ext-link> [2018-8-20]</mixed-citation></ref></ref-list></tp:taxon-treatment>
