# Supplementary material for: A new species and range extensions for three other species of pebblesnails (Lithoglyphidae, Fluminicola) from the upper Klamath basin, California–Oregon
Source: Zookeys. 2019 Jan 3;(812):47–67. doi: 10.3897/zookeys.812.29205 (PMC6328529; doi:10.3897/zookeys.812.29205)
Supplement: Supplementary material 1 [file zookeys-812-047-s001.xlsx]

## Sheet: Sheet1
Code	Species	Voucher	Locality	COI	cytB
UKL25	fresti	no specimen	Harriman Spring, outflow of main spring, Klamath Co., OR	MK246438 (N=1)	MK246533 (N=1)
UKL19	klamathensis	1469082	Wood River, south spring source, Klamath Co., OR	MK245439 (N=2)	MK246534 (N=1), MK246535 (N=1)
UKL24	klamathensis	1190088	Camporee Spring, Klamath Co., OR	MK246440 (N=1), MK246441 (N=2), MK246442 (N=1)	MK246536 (N=1), MK246537 (N=1), MK246538 (N=1), MK246539 (N=1)
UKL26-27	klamathensis	1190089	Harriman Spring, outflow of main spring, Klamath Co., OR	MK246440 (N=1), MK246443 (N=2)	MK246536 (N=1), MK246540 (N=2)
UKL33	klamathensis	1469080	Tecumseh Spring, Klamath Co., OR	MK246444 (N=1)	MK246536 (N=2), MK246539 (N=1)
UKL41	klamathensis	1469086	Big Springs at Bonanza, Klamath Co., OR	MK246445 (N=1), MK246446 (N=1)	MK246534 (N=1), MK246541 (N=1)
UKL47	klamathensis	1469088	Lost River, below Harpold Dam, Klamath Co., OR	MK246447 (N=1)	MK246542 (N=1)
UKL61	klamathensis	1469085	Klamath River, east of Boyle Power Station, Klamath Co., OR	MK246448 (N=1), MK246449 (N=1)	MK246543 (N=1), MK246544 (N=1)
UKL78	klamathensis	1207966	Lost River, Stukel Bridge, Klamath Co., OR	MK246450 (N=2)	MK246545 (N=4)
UKL80-81	klamathensis	1207965	Harriman Spring, outflow of main spring, Klamath Co., OR	MK246451 (N=1), MK246452 (N=1), MK246453 (N=1)	MK246537 (N=1), MK246540 (N=1), MK246546 (N=2)
UKL86	klamathensis	1225874	Harriman Spring, outflow of main spring, Klamath Co., OR	MK246443 (N=1), MK246452 (N=2), MK246454 (N=1)	MK246537 (N=1), MK246540 (N=1)
UKL12	modoci	1190137	Link River, above Link River dam, Klamath Co., OR	MK246455 (N=1), NK246456 (N=2), NK246457 (N=1)	MK246547 (N=1), MK246548 (N=2), MK246549 (N=1)
UKL13	modoci	1190140	Upper Klamath Lake, south of Modoc Point, Klamath Co., OR	MK246458 (N=3), NK246459 (N=1)	MK246550 (N=2), MK246551 (N=1), MK246552 (N=1)
UKL14-15	modoci	1190087	Ouxy Spring, Klamath Co., OR	MK246455 (N=2), NK246458 (N=1), NK246460 (N=1), NK246461 (N=3), NK246462 (N=1)	MK246550 (N=1), MK246551 (N=1), MK246552 (N=6), MK246553 (N=1), MK246554 (N=1)
UKL17	modoci	1190090	Crystal Spring, Klamath Co., OR	MK246458 (N=4), NK246463 (N=1)	MK246550 (N=4)
UKL19	modoci	1190095	Wood River, south spring source, Klamath Co., OR	MK246458 (N=1), NK246464 (N=1)	MK246555 (N=2)
UKL21	modoci	1190086	Barkley Spring, Klamath Co., OR	MK246455 (N=2), NK246465 (N=1)	MK246553 (N=3)
UKL22	modoci	1190096	Reservation Spring, Klamath Co., OR	MK246458 (N=4)	MK246555 (N=4)
UKL31-32	modoci	1190093	Spring, Klamath Fish Hatchery, Klamath Co., OR	MK246458 (N=4), NK246466 (N=1), NK246467 (N=1)	MK246550 (N=2), MK246556 (N=1), MK246557 (N=1)
UKL33	modoci	1190094	Tecumseh Spring, Klamath Co., OR	MK246458 (N=1)	MK246550 (N=1)
UKL35	modoci	1190097	Spring Creek, headspring, Klamath Co., OR	MK246455 (N=2), MK246458 (N=1)	MK246550 (N=1), MK246553 (N=1), MK246558 (N=1)
UKL37	modoci	1190098	Spring, Williamson River campground, Klamath Co., OR	MK246458 (N=4), NK246463 (N=1)	MK246550 (N=1), MK246559 (N=1), MK246560 (N=1)
UKL38	modoci	1190099	Williamson River, Klamath County park, Klamath Co., OR	MK246458 (N=2), MK246468 (N=1)	MK246550 (N=2), MK246561 (N=1)
UKL39	modoci	1190100	Brown Spring, Klamath Co., OR	MK246469 (N=1), MK246470 (N=2)	MK246550 (N=2), MK246562 (N=1)
UKL40	modoci	1190101	Sprague River at Beatty Gap, Klamath Co., OR	MK246471 (N=2), MK246472 (N=1)	MK246550 (N=1), MK246563 (N=1), MK246564 (N=1)
UKL41	modoci	1190121	Big Springs at Bonanza, Klamath Co., OR	MK246473 (N=2)	MK246565 (N=1), MK246566 (N=1)
UKL42	modoci	1190122	Lost River at Big Springs City Park, Bonanza, Klamath Co., OR	MK246473 (N=4)	MK246566 (N=2), MK246567 (N=1), MK246568 (N=1)
UKL43	modoci	1190123	Duncan Spring, north complex, Klamath Co., OR	MK246474 (N=3)	MK246566 (N=3)
UKL44	modoci	1190124	Gwinn Spring Creek at Gwinn Spring Creek Road, Klamath Co., OR	MK246475 (N=3), MK246476 (N=1), MK246477 (N=1)	MK246569 (N=1), MK246570 (N=1), MK246571 (N=1)
UKL46	modoci	1185800	Casebeer Spring, ouflow at Gerber Dam Road, Klamath Co., OR	MK246478 (N=4)	MK246572 (N=1), MK246573 (N=3)
UKL47	modoci	1190139	Lost River, below Harpold Dam, Klamath Co., OR	MK246458 (N=1), NK246473 (N=2)	MK246566 (N=2), MK246574 (N=1)
UKL48	modoci	1185798	Spring southeast of Slash Spring, Yocum Valley, Lake Co., OR	MK246479 (N=4)	MK246575 (N=4)
UKL61	modoci	1190102	Klamath River, east of Boyle Power Station, Klamath Co., OR	MK246480 (N=1), MK246481 (N=1)	MK246576 (N=1)
UKL79	modoci	1207967	Lost River, Stevenson County Park, Klamath Co., OR	MK246458 (N=2), NK246473 (N=1)	MK246574 (N=1)
UKL84-85	modoci	1207964	Wood River, south spring source, Klamath Co., OR	MK246458 (N=7)	MK246550 (N=2), MK246555 (N=4), MK246577 (N=1)
D40A	modoci		Link River at Klamath Falls bridge, Klamath Co., OR	AY962937	AY963043
UKL16	multifarius	1190127	Tiger Lily Spring, Klamath Co., OR	MK246482 (N=1), MK246483 (N=4)	MK246578 (N=4)
UKL18	multifarius	1190135	Spring (southernmost), Denny Creek, Klamath Co., OR	MK246484 (N=2), MK246485 (N=2)	MK246579 (N=3), MK246580 (N=1)
UKL20	multifarius	1469081	Wood River, south spring source, Klamath Co., OR	MK246486 (N=2), MK246487 (N=2)	MK246581 (N=3)
UKL23	multifarius	1469083	Reservation Spring, Klamath Co., OR	MK246487 (N=3), MK246488 (N=1)	MK246581 (N=2), MK246582 (N=1), MK246583 (N=1)
UKL28	multifarius	1190134	Cold Creek, south of Lake of the Woods, Klamath Co., OR	MK246484 (N=4)	MK246580 (N=3), MK246584 (N=1)
UKL29	multifarius	1190091	Short Creek, headspring, Klamath Co., OR	MK246487 (N=4)	MK246581 (N=1), MK246585 (N=1), MK246586 (N=1), MK246587 (N=1)
UKL30	multifarius	1190092	Four Mile Spring, Klamath Co., OR	MK246487 (N=4)	MK246581 (N=2), MK246588 (N=1), MK246589 (N=1)
UKL32	multifarius	1469079	Spring, Klamath Fish Hatchery, Klamath Co., OR	MK246487 (N=1)	MK246586 (N=1)
UKL34	multifarius	1190136	Spring (northernmost), Denny Creek, Klamath Co., OR	MK246484 (N=4)	MK246580 (N=4)
UKL36	multifarius	1469084	Spring Creek, headspring, Klamath Co., OR	MK246487 (N=4)	MK246581 (N=3)
UKL45	multifarius	1190125	Spring, Holmes Meadow, Lake Co., OR	MK246489 (N=2), MK246490 (N=1)	MK246590 (N=2)
UKL49	multifarius	1185799	Blonde Spring, Lake Co, OR	MK246491 (N=1), MK246492 (N=3)	MK246591 (N=4)
UKL50-52	multifarius	1190105	Spring brook below Schoolhouse Meadow, Jackson Co., OR	MK246493 (N=2), MK246494 (N=1), MK246495 (N=1), MK246496 (N=4), MK246497 (N=1), MK246498 (N=1), MK246499 (N=1), MK246500 (N=1)	MK246592 (N=8), MK246593 (N=1), MK246594 (N=2), MK246595 (N=1)
UKL53-54	multifarius	1190108	Fall Creek above Copco Road bridge, Siskiyou Co., CA	MK246493 (N=1), MK246500 (N=1), MK246501 (N=4), MK246502 (N=1), MK246503 (N=1)	MK246592 (N=3), MK246593 (N=1), MK246596 (N=2), MK246597 (N=1), MK246598 (N=1)
UKL55-56	multifarius	1190109	Spring northwest of Copco Reservoir, Siskiyou Co., CA	MK246504 (N=7), MK246505 (N=1)	MK246596 (N=3), MK246599 (N=2), MK246600 (N=1)
UKL57	multifarius	1190103	Rattlesnake Spring, Jackson Co., OR	MK246501 (N=1), MK246502 (N=1), MK246506 (N=1)	MK246593 (N=3), MK246601 (N=1)
UKL58-60	multifarius	1190104	Shoat Spring, source, Jackson Co., OR	MK246498 (N=2), MK246503 (N=2), MK246507 (N=3), MK246508 (N=1), MK246509 (N=1), MK246510 (N=1)	MK246593 (N=1), MK246594 (N=1), MK246598 (N=2), MK246602 (N=4), MK246603 (N=1), MK246604 (N=1)
UKL62	multifarius	1190138	Spring west of Klamath River, Klamath Co., OR	MK246511 (N=4)	MK246605 (N=4)
UKL63	multifarius	1190133	Spring along western edge of Buck Lake, Klamath Co., OR	MK246484 (N=5)	MK246606 (N=2)
UKL64	multifarius	1190132	Johnson Creek, Klamath Co., OR	MK246484 (N=6)	MK246607 (N=2)
UKL65	multifarius	1190131	Nameless Spring, outflow, Jackson Co., OR	MK246484 (N=1), MK246512 (N=2)	MK246607 (N=1), MK246608 (N=1)
UKL66	multifarius	1190130	Jenny Creek Spring, Jackson Co., OR	MK246512 (N=1), MK246513 (N=3)	MK246608 (N=3)
UKL67	multifarius	1190129	Bluejay Spring, Jackson Co., OR	MK246513 (N=2), MK246514 (N=2)	MK246608 (N=3)
UKL68	multifarius	1190128	Fredenburg Spring, Jackson Co., OR	MK246515 (N=1), MK246516 (N=1)	MK246609 (N=2)
UKL69	multifarius	1190118	Spring north of Hyatt Reservoir, Jackson Co., OR	MK246513 (N=4)	MK246608 (N=2), MK246610 (N=1), MK246611 (N=1)
UKL70	multifarius	1190117	Spring, Craine Prairie, Jackson Co., OR	MK246484 (N=1), MK246517 (N=1)	MK246612 (N=1), MK246613 (N=1)
UKL71	multifarius	1190116	Spring along Beaver Creek Road, Jackson Co., OR	MK246518 (N=1), MK246519 (N=2), MK246520 (N=1)	MK246614 (N=2), MK246615 (N=1)
UKL72	multifarius	1190115	Spring, Chinquapin Mountain, Jackson Co., OR	MK246521 (N=4)	MK246616 (N=1)
UKL73-74	multifarius	1190114	Keene Creek, east of bridge on Mill Creek Road, Jackson Co., OR	MK246484 (N=4), MK246522 (N=2), MK246523 (N=4)	MK246607 (N=4), MK246617 (N=1), MK246618 (N=3)
UKL75	multifarius	1190119	Spring, west side of Burnt Creek Road, Jackson Co., OR	MK246524 (N=4)	MK246619 (N=3), MK246620 (N=1)
UKL76	multifarius	1190111	Spring north of Soda Spring, Jackson Co., OR	MK246525 (N=4)	MK246621 (N=2)
UKL77	multifarius	1207975	Rainbow Springs, Klamath Co., OR	MK246484 (N=4)	MK246580 (N=2)
UKL82	multifarius	1207968	Shoat Springs, outflow near source, Jackson Co., OR	MK246502 (N=1), MK246507 (N=1), MK246526 (N=1)	MK246602 (N=1), MK246622 (N=1)
UKL83-84	multifarius	1469089	Wood River, south spring source, Klamath Co., OR	MK246487 (N=4)	MK246581 (N=5)
UKL87-88	multifarius	1207970	Spring channel above Schoolhouse Meadow, adjacent to cabin ruins, Jackson Co., OR	MK246502 (N=3), MK246527 (N=2), MK246528 (N=1), MK246529 (N=1)	MK246593 (N=3), MK246596 (N=1), MK246623 (N=1), MK246624 (N=1), MK246625 (N=2)
UKL89	multifarius	1207969	Spring brook below Schoolhouse Meadow, Jackson Co., OR	MK246501 (N=2)	MK246596 (N=2)
UKL90	multifarius	1207971	Spring Creek north of Schoolhouse Meadow, Jackson Co., OR	MK246502 (N=1), MK246530 (N=1)	MK246626 (N=2), MK246627 (N=1), MK246628 (N=1)
UKL91	multifarius	1207974	Spring on Close Butte, Siskiyou Co., CA	MK246531 (N=1), MK246532 (N=1)	MK246596 (N=1, MK246629 (N=1)
	anserinus		Spring run north of Sam Wolfin Spring, Shasta Co., CA	AY962906	AY963015
	dalli		Spring west of Thunderbolt Bay, Washoe Co., NV	AY962918	AY963023
D45aA	fremonti		Hunters Spring, Lake Co., OR	AY962931	AY963038
D45aB	fremonti		ibid.	AY962932	AY963039
RU24A	fresti		Big Butte Springs diversion through Butte Falls Hatchery, Jackson Co., OR	MF157631	MF157682
RU24B	fresti		ibid.		MF157683
RU24C	fresti		ibid.	MF157632	MF157684
RU24D	fresti		ibid.		MF157685
RU24E	fresti		ibid.	MF157633	MF157686
	gustafsoni		Salmon River, Pine Bar Rapids, Idaho Co., ID	JQ731612
D42B	modoci		Spring at Three Springs Ranch, Modoc Co., CA	AY962938	AY963044
ElkSPB	multifarius		Elk Spring (lowermost), Siskiyou Co., CA		AY963058
F10 322B	multifarius		Bundoora Spring, Siskiyou Co., CA	AY962950
F10 99B	multifarius		Big Springs (source), north-west of city of Mount Shasta, Shasta Co., CA	AY962977	AY963083
RU27A	multifarius		Spring run on east side of BLM 37-3E-31.0, Jackson Co., OR		MF157690
RU27E	multifarius		ibid.	MF157636	MF157691
RU29A	multifarius		Stream at BLM 38-2E-11 crossing, Jackson Co., OR	MF157637	MF157692
RU29E	multifarius		ibid.		MF157693
RU30D	multifarius		Spring on north side of Burnt Creek Road, Jackson Co., OR	MF157639	MF157694
RU31B	multifarius		Cold Spring on south side of Burnt Creek Road, Jackson Co., OR		MF157695
RU31D	multifarius		ibid.		MF157696
RU32C	multifarius		Spring run above and below BLM 39-3E-17.0, Jackson Co., OR	MF157642	MF157697
RU33A	multifarius		Spring, east side of BLM 40-2E-35.0, Jackson Co., OR	MF157643
RU33B	multifarius		ibid.		MF157699
RU36A	multifarius		Spring south of Hobart Lake, Jackson Co., OR	MF157644
F2 36A	potemicus		Spring near Potem Creek, Shasta Co., CA	AY962956	AY963062
F2 36B	potemicus		ibid.	AY962957	AY963063
	scopulinus		Northern-most spring south-west of Popcorn Spring, Shasta Co., CA	AY962958	AY963064
	seminalis		Pit River near confluence of Hat Creek, Shasta Co., CA	AY962969	AY963075
	umbilicatus		Big Spring, tributary of Hat Creek, Shasta Co., CA	AY962969	AY963095
RU1A	umpquaensis		Umpqua River at Bunch Bar Access, Douglas Co., OR	MF157604	MF157645
RU1B	umpquaensis		ibid.		MF157646
RU1C	umpquaensis		ibid.	MF157605
RU1D	umpquaensis		ibid.	MF157606
RU1E	umpquaensis		ibid.		MF157647
	virens		Willamette River at Canby Ferry, Clackamas Co., OR	AY962992	AY963098
	virginius		Hardscrabble Creek, Washoe Co., NV	AY962993	AY963099
	Somatogyrus sp.		Choctawhatchee River, 3.2 km N of Geneva, Geneva Co., AL	AF520942
	Taylorconcha insperata		Snake River, just below Davis Creek rapids, Wallowa Co., OR	DQ076027
	Taylorconcha serpenticola		Banbury Springs outlets, Gooding Co., ID	DQ076022
	Pristinicola hemphilli		Springs, 1.8 km east of Lower Kalama Hatchery, Cowlitz Co., WA	AF520940
